# Supplementary material for: DNA Methylation Patterns in the Round Goby Hypothalamus Support an On-The-Spot Decision Scenario for Territorial Behavior
Source: Genes (Basel). 2019 Mar 14;10(3):219. doi: 10.3390/genes10030219 (PMC6471186; doi:10.3390/genes10030219)
Supplement: Supplementary file 1 [file genes-10-00219-s001.zip]

Archive with 5 entries (5 files):
- genes-408701_supplementals revised_final.docx
- Table S1.xlsx
- Table S2.txt
- Table S3.xlsx
- Table S4.xlsx
