# Supplementary material for: DNA Methylation Patterns in the Round Goby Hypothalamus Support an On-The-Spot Decision Scenario for Territorial Behavior
Source: Genes (Basel). 2019 Mar 14;10(3):219. doi: 10.3390/genes10030219 (PMC6471186; doi:10.3390/genes10030219)
Supplement: Supplementary file 1 [file genes-10-00219-s001.zip › Table S1.xlsx]

## Sheet: Data Fig 1 Pig vs grow
Site	Fish ID	Length (cm)	Weight (g)	Sex	Age based on opercula	Growth first year (mm)	Relative luminosity
Kuz	Kuz049	6.4	3.9	M	2	2.23456	0.85
Puck	Puck013	10	14.5	M	4	3.12855	1.04
Sw	Sw003	10	17.3	M	3	3.65147	1.03
Puck	Puck055	7.3	5	M	2	3.93024	0.79
Puck	Puck040	7.7	7.4	M	2	4.04235	0.86
Puck	Puck063	11.3	24.3	M	3	4.05127	1.05
Sw	Sw019	9.5	14.4	M	3	4.1656	1.05
Sw	Sw002	11.1	22	M	4	4.23324	1.05
Sw	Sw016	8.1	11.2	M	3	4.33074	1.02
Kla	Kla014	7.9	7	M	4	4.67186	0.72
Puck	Puck021	11.3	24.1	M	4	4.75349	0.99
Puck	Puck022	7.8	8.1	M	3	4.92073	0.96
Sw	Sw005	7.4	7.6	M	2	4.94267	1.02
Puck	Puck020	9.6	13.6	M	3	5.06161	1.06
Puck	Puck054	8	6.9	M	2	5.50275	0.93
Kuz	Kuz076	8.7	8.6	M	3	5.59466	0.96
Kuz	Kuz077	9.6	13.6	M	3	5.59833	1.05
Kuz	Kuz085	9.4	12.9	M	4	5.89328	1.06
Kla	Kla016	7.9	11.3	M	3	5.93686	1.02
Sw	Sw009	9.2	13.3	M	3	6.07809	1
Puck	Puck009	5.9	2.5	M	2	6.19906	0.91
Kla	Kla023	7.4	6.2	M	3	6.41172	0.83
Kuz	Kuz087	8.7	10.1	M	4	6.5998	1.05
Kla	Kla020	7.4	5.8	M	3	6.62068	0.63
Kuz	Kuz081	10.4	16.9	M	3	6.64038	1.07
Kuz	Kuz075	8.2	10.1	M	3	6.87354	0.86
Kuz	Kuz066	7.6	6.2	M	3	6.91	1.05
Kuz	Kuz083	9.2	12.1	M	2	7.19538	1.05
Kuz	Kuz063	10.2	14.4	M	3	7.35903	0.99
Puck	Puck033	11.3	26.6	M	4	7.50552	1.05
Sw	Sw017	7	5.3	M	2	7.51341	0.94
Puck	Puck057	9.9	15.7	M	3	7.62168	1.08
Puck	Puck027	10.9	23.9	M	3	7.73891	1.06
Kuz	Kuz074	11.7	26.4	M	2	7.81513	1.06
Puck	Puck034	11.6	24.5	M	3	7.86459	0.97
Puck	Puck019	12.6	36.1	M	3	8.01004	1.04
Puck	Puck045	10.2	17.5	M	3	8.01313	1.05
Puck	Puck052	12.3	30.8	M	4	8.26067	1.08
Puck	Puck065	12	24.8	M	4	8.45081	1.07
Kla	Kla013	9.5	13.9	M	3	8.4929	0.72
Kuz	Kuz062	12.8	43.7	M	3	8.52053	0.99
Puck	Puck025	9.7	16.1	M	2	8.54743	1.03
Kuz	Kuz065	10.7	19.9	M	3	8.59727	0.99
Puck	Puck056	10.4	19.8	M	2	8.66249	1.08
Kuz	Kuz073	12.3	32.1	M	4	8.6794	1.07
Puck	Puck060	10.2	14.4	M	3	8.68089	1.09
Kla	Kla001	7.6	NA	M	2	8.688	0.73
Kuz	Kuz047	8.2	9.7	M	3	8.69487	1.04
Sw	Sw007	9.1	11.9	M	3	8.74895	0.89
Puck	Puck044	12.4	28.8	M	4	8.80246	1.06
Sw	Sw004	8.7	11.2	M	3	8.84973	0.97
Kuz	Kuz064	11.4	28	M	4	9.08881	1.04
Kuz	Kuz082	10.2	19.2	M	3	9.219	1.04
Kuz	Kuz086	9	10.8	M	3	9.25882	1.06
Kla	Kla017	10.2	18	M	4	9.37536	0.93
Puck	Puck014	12.4	37.7	M	5	9.48581	1.05
Puck	Puck047	12	25.1	M	4	9.50716	1.08
Kuz	Kuz088	9.1	12.8	M	3	9.53972	1.04
Kuz	Kuz079	12	30.3	M	5	10.0123	1
Puck	Puck048	10.7	16.5	M	2	10.1102	1.01
Puck	Puck058	10.7	22.3	M	4	10.1601	0.97
Kuz	Kuz048	11.4	27.7	M	4	10.3385	1.01
Sw	Sw018	10	19.6	M	2	10.4497	0.99
Kuz	Kuz045	7.6	6.5	M	3	10.6611	0.98
Puck	Puck035	12.5	27.3	M	4	10.9922	1.06
Kuz	Kuz069	9.7	12.9	M	4	11.0144	0.98
Puck	Puck049	12	24.6	M	3	11.0147	1.06
Kuz	Kuz089	11.8	25	M	4	11.104	1.06
Sw	Sw010	10.4	19.8	M	3	11.5621	1.05
Puck	Puck043	13.2	38	M	3	11.5851	1.03
Puck	Puck037	12.9	38.6	M	4	11.6809	1.06
Puck	Puck017	11.3	23	M	4	11.8121	1.02
Kla	Kla010	12.4	30.6	M	3	11.8431	0.99
Puck	Puck003	9.2	12.6	M	3	12.0872	1.01
Sw	Sw013	10.1	16.1	M	3	12.2236	1.05
Sw	Sw020	11.4	24.4	M	3	12.2531	1.06
Sw	Sw014	10.2	16.8	M	4	12.6155	1.05
Kuz	Kuz080	11.4	24.1	M	4	12.636	1.05
Puck	Puck006	12.3	28	M	4	12.6792	1.04
Puck	Puck028	11.7	24	M	3	12.6993	1.08
Kuz	Kuz067	12.9	35.5	M	4	12.7813	1.07
Puck	Puck026	9.4	15	M	2	12.8403	0.98
Sw	Sw015	11.4	25.7	M	4	12.9738	1.06
Puck	Puck001	10.5	19.3	M	3	13.1236	1.05
Puck	Puck029	11.8	29.4	M	3	13.4469	1.07
Puck	Puck002	10.4	15	M	2	14.0224	1.06
Puck	Puck062	11.4	23.2	M	3	14.1377	1
Kuz	Kuz078	10.1	20.4	M	4	14.2587	1.04
Sw	Sw012	11.6	28.4	M	4	14.5318	1.06
Puck	Puck032	13.3	41.2	M	4	14.949	1.08
Sw	Sw008	10.2	17.2	M	4	14.9809	1.07
Puck	Puck030	12.2	31.3	M	3	15.0966	0.97
Puck	Puck007	11.6	21.1	M	4	15.1859	1.04
Puck	Puck059	12.5	29.9	M	4	15.2236	1.06
Sw	Sw011	12	29.4	M	4	15.712	1.06
Puck	Puck038	12.7	40.9	M	3	15.9776	1
Puck	Puck023	9.6	14.4	M	2	16.0284	1.05
Kla	Kla002	7.3	NA	M	2	16.0418	0.79
Puck	Puck036	11.4	30.9	M	4	16.8371	0.98
Kuz	Kuz084	12.4	32.1	M	4	18.0444	1.05
Puck	Puck031	13.2	34.1	M	4	18.8049	1.08
Kuz	Kuz070	14.3	55.2	M	4	20.4335	0.97
Puck	Puck064	12	29	M	3	20.4863	1.06
Puck	Puck046	12.9	34.3	M	4	20.7295	1.02
Puck	Puck051	16.5	28.5	M	4	22.1094	1.03
Puck	Puck016	12.6	30.5	M	4	22.6951	0.99
Kuz	Kuz068	12.3	24.9	M	3	23.2842	0.98
Puck	Puck005	12.6	37.3	M	4	25.8126	1.04
Puck	Puck024	12.5	33.5	M	2	26.321	1.07
Puck	Puck042	15.6	69.4	M	2	27.8164	1.07
Kuz	Kuz051	16.3	83.7	M	2	33.3706	1.03
Kuz	Kuz072	11.6	30.5	M	2	33.8649	1.02
