# Supplementary material for: DNA Methylation Patterns in the Round Goby Hypothalamus Support an On-The-Spot Decision Scenario for Territorial Behavior
Source: Genes (Basel). 2019 Mar 14;10(3):219. doi: 10.3390/genes10030219 (PMC6471186; doi:10.3390/genes10030219)
Supplement: Supplementary file 1 [file genes-10-00219-s001.zip › Table S2.txt]

Contrasts	chr	start	end	length	logFC	P.Value	adj.P.Val	log.adj.P.Val
GroupC-GroupA	NEME_504	862245	863745	1501	1.185349	1.41E-07	0.011023831	1.957667
GroupC-GroupA	NEME_89	106669	108005	1337	1.753868	9.49E-08	0.011023831	1.957667
GroupB-GroupA	NEME_260	45851	47334	1484	-1.041271	1.46E-07	0.015870329	1.799414
GroupB-GroupA	NEME_504	862245	863745	1501	1.097057	2.03E-07	0.015870329	1.799414
GroupC-GroupB	NEME_1066	211005	212166	1162	1.965703	2.06E-07	0.016173216	1.791204
GroupC-GroupB	NEME_222	5739439	5740341	903	1.70222	1.07E-07	0.016173216	1.791204
GroupC-GroupA	NEME_260	45851	47334	1484	-1.053283	4.05E-07	0.021129791	1.675105
GroupC-GroupA	NEME_734	551986	554917	2932	-1.063954	6.27E-07	0.024562838	1.609721
GroupC-GroupA	NEME_734	558096	561598	3503	-0.860456	2.63E-06	0.082309068	1.084552
GroupB-GroupA	NEME_734	555496	557745	2250	-0.991931	2.42E-06	0.094846023	1.022981
GroupB-GroupA	NEME_89	106669	108005	1337	1.405079	1.92E-06	0.094846023	1.022981
GroupC-GroupB	NEME_516	1770422	1771142	721	1.441624	2.40E-06	0.125347362	0.901885
GroupC-GroupA	NEME_796	149213	152120	2908	-1.529138	4.84E-06	0.126246853	0.898779
GroupC-GroupA	NEME_163	419583	420421	839	-0.981788	1.42E-05	0.149046302	0.826679
GroupC-GroupA	NEME_353	1045441	1046801	1361	0.76627	1.28E-05	0.149046302	0.826679
GroupC-GroupA	NEME_471	756571	757565	995	-1.240829	7.27E-06	0.149046302	0.826679
GroupC-GroupA	NEME_567	646129	647973	1845	0.932063	1.34E-05	0.149046302	0.826679
GroupC-GroupA	NEME_587	166725	171558	4834	0.55263	1.43E-05	0.149046302	0.826679
GroupC-GroupA	NEME_729	920527	921491	965	1.524897	8.75E-06	0.149046302	0.826679
GroupC-GroupA	NEME_89	121176	121801	626	1.189895	1.10E-05	0.149046302	0.826679
GroupC-GroupA	NEME_921	481372	482446	1075	-1.636306	1.43E-05	0.149046302	0.826679
GroupC-GroupA	NEME_93	29180	32307	3128	1.32401	1.13E-05	0.149046302	0.826679
GroupC-GroupA	NEME_729	15091	17355	2265	-0.833692	1.62E-05	0.158926156	0.798805
GroupC-GroupA	NEME_796	14706	17338	2633	1.148923	1.94E-05	0.160117907	0.79556
GroupC-GroupA	NEME_89	109213	109748	536	0.887332	1.94E-05	0.160117907	0.79556
GroupC-GroupA	NEME_93	103836	104961	1126	0.898559	1.82E-05	0.160117907	0.79556
GroupC-GroupA	NEME_734	555496	557745	2250	-0.908492	2.23E-05	0.17504044	0.756862
GroupB-GroupA	NEME_4	3679618	3680341	724	-1.37202	1.09E-05	0.189908804	0.721455
GroupB-GroupA	NEME_564	936486	937766	1281	-0.814682	9.93E-06	0.189908804	0.721455
GroupB-GroupA	NEME_734	551986	554917	2932	-0.806454	7.85E-06	0.189908804	0.721455
GroupB-GroupA	NEME_734	558096	561598	3503	-0.710663	1.09E-05	0.189908804	0.721455
GroupB-GroupA	NEME_93	103836	104961	1126	0.887667	9.56E-06	0.189908804	0.721455
GroupB-GroupA	NEME_4	3682390	3685292	2903	-1.063541	1.24E-05	0.193890401	0.712444
GroupC-GroupA	NEME_984	60879	62736	1858	-0.915856	2.63E-05	0.196109201	0.707502
GroupC-GroupA	NEME_93	91374	94517	3144	0.866399	2.84E-05	0.202184943	0.694251
GroupB-GroupA	NEME_729	15091	17355	2265	-0.765462	1.56E-05	0.221559373	0.65451
GroupC-GroupA	NEME_564	936486	937766	1281	-0.822358	3.31E-05	0.225395735	0.647054
GroupC-GroupA	NEME_1066	211005	212166	1162	1.24026	3.58E-05	0.233634753	0.631463
GroupC-GroupA	NEME_311	908024	908789	766	1.325406	4.45E-05	0.267908001	0.572014
GroupC-GroupA	NEME_57	6711819	6714070	2252	-1.166914	4.28E-05	0.267908001	0.572014
GroupC-GroupA	NEME_187	603925	604814	890	1.178982	5.62E-05	0.275652186	0.559639
GroupC-GroupA	NEME_222	5739439	5740341	903	0.911761	5.51E-05	0.275652186	0.559639
GroupC-GroupA	NEME_515	1807971	1808647	677	0.802319	5.56E-05	0.275652186	0.559639
GroupC-GroupA	NEME_712	81465	82029	565	0.753622	5.29E-05	0.275652186	0.559639
GroupC-GroupA	NEME_89	260060	261316	1257	-1.326927	5.81E-05	0.275652186	0.559639
GroupC-GroupA	NEME_93	24425	25329	905	1.079764	5.15E-05	0.275652186	0.559639
GroupC-GroupA	NEME_93	89238	89783	546	1.625901	5.67E-05	0.275652186	0.559639
GroupC-GroupA	NEME_230	166385	166925	541	1.375492	7.56E-05	0.296041816	0.528647
GroupC-GroupA	NEME_611	537099	538981	1883	1.244269	7.35E-05	0.296041816	0.528647
GroupC-GroupA	NEME_63	5171	9250	4080	0.76155	6.62E-05	0.296041816	0.528647
GroupC-GroupA	NEME_69	3074127	3074632	506	1.033718	7.17E-05	0.296041816	0.528647
GroupC-GroupA	NEME_745	537047	539264	2218	-0.75699	7.40E-05	0.296041816	0.528647
GroupC-GroupA	NEME_93	14905	16698	1794	0.88681	7.36E-05	0.296041816	0.528647
GroupC-GroupA	NEME_93	45902	48959	3058	1.083537	7.25E-05	0.296041816	0.528647
GroupC-GroupA	NEME_423	435841	436941	1101	0.760603	8.06E-05	0.300755578	0.521786
GroupC-GroupA	NEME_93	67277	68466	1190	1.297898	7.90E-05	0.300755578	0.521786
GroupC-GroupA	NEME_514	601078	601631	554	1.122141	8.37E-05	0.304779065	0.516015
GroupC-GroupA	NEME_352	624979	627055	2077	-1.26037	8.80E-05	0.313308967	0.504027
GroupC-GroupB	NEME_287	1238669	1239214	546	1.45742	8.05E-06	0.315222746	0.501382
GroupC-GroupA	NEME_77	6061476	6062584	1109	-1.049689	9.77E-05	0.332850644	0.477751
GroupC-GroupA	NEME_96	5432	6696	1265	0.860943	9.73E-05	0.332850644	0.477751
GroupC-GroupA	NEME_106	4678834	4680674	1841	0.579625	0.000103477	0.334977234	0.474985
GroupC-GroupA	NEME_69	7622022	7623107	1086	-1.036749	0.000103693	0.334977234	0.474985
GroupC-GroupA	NEME_93	25671	26581	911	1.251293	0.000104783	0.334977234	0.474985
GroupC-GroupA	NEME_47	4069211	4071700	2490	0.733612	0.000117009	0.346512973	0.460281
GroupC-GroupA	NEME_47	4071834	4074271	2438	0.80006	0.00011616	0.346512973	0.460281
GroupC-GroupA	NEME_67	3370617	3372115	1499	0.83069	0.000117239	0.346512973	0.460281
GroupC-GroupA	NEME_729	11855	14443	2589	-0.78286	0.000112333	0.346512973	0.460281
GroupC-GroupA	NEME_132	949746	950447	702	1.636161	0.000135736	0.371822661	0.429664
GroupC-GroupA	NEME_227	98786	99752	967	0.795818	0.000138554	0.371822661	0.429664
GroupC-GroupA	NEME_300	916530	917659	1130	-1.041331	0.000136567	0.371822661	0.429664
GroupC-GroupA	NEME_379	1212240	1212960	721	1.023912	0.000134024	0.371822661	0.429664
GroupC-GroupA	NEME_468	326428	327264	837	-0.920302	0.000140044	0.371822661	0.429664
GroupC-GroupA	NEME_57	8393076	8396110	3035	0.462955	0.000138119	0.371822661	0.429664
GroupC-GroupA	NEME_110	90905	93456	2552	-0.667652	0.000146854	0.373113565	0.428159
GroupC-GroupA	NEME_37	9718713	9719800	1088	-1.281927	0.000147676	0.373113565	0.428159
GroupC-GroupA	NEME_94	2267837	2272457	4621	0.559819	0.000146443	0.373113565	0.428159
GroupC-GroupB	NEME_69	3074127	3074632	506	1.260164	1.20E-05	0.375910622	0.424915
GroupC-GroupA	NEME_222	5531235	5532170	936	0.844997	0.000160743	0.399680777	0.398287
GroupC-GroupB	NEME_423	435841	436941	1101	0.854775	2.05E-05	0.400854072	0.397014
GroupC-GroupB	NEME_567	646129	647973	1845	0.898609	2.00E-05	0.400854072	0.397014
GroupC-GroupB	NEME_567	745916	746638	723	1.167859	1.65E-05	0.400854072	0.397014
GroupB-GroupA	NEME_283	4046926	4047896	971	1.089802	3.43E-05	0.405082963	0.392456
GroupB-GroupA	NEME_353	1045441	1046801	1361	0.667775	3.62E-05	0.405082963	0.392456
GroupB-GroupA	NEME_57	8393076	8396110	3035	0.485599	3.62E-05	0.405082963	0.392456
GroupC-GroupA	NEME_1038	75025	76041	1017	0.692723	0.000171085	0.406060755	0.391409
GroupC-GroupA	NEME_416	153392	155835	2444	0.904712	0.000167153	0.406060755	0.391409
GroupC-GroupA	NEME_93	7517	8489	973	1.063205	0.000170757	0.406060755	0.391409
GroupC-GroupA	NEME_380	809402	810567	1166	-1.395628	0.00018548	0.433654684	0.362856
GroupC-GroupA	NEME_93	55044	56054	1011	1.318245	0.000194725	0.448574945	0.348165
GroupC-GroupB	NEME_257	1035274	1037505	2232	-0.855483	2.58E-05	0.448852538	0.347896
GroupC-GroupA	NEME_89	72705	74193	1489	0.620306	0.000200947	0.456199838	0.340845
GroupC-GroupA	NEME_734	171256	172427	1172	-0.896699	0.000206576	0.462278271	0.335097
GroupC-GroupA	NEME_734	420923	422532	1610	-0.614242	0.000211175	0.465914606	0.331694
GroupC-GroupA	NEME_133	270382	271400	1019	0.801832	0.000245012	0.468053351	0.329705
GroupC-GroupA	NEME_158	695573	696254	682	1.310218	0.000217594	0.468053351	0.329705
GroupC-GroupA	NEME_288	2178023	2179954	1932	-0.751131	0.000228684	0.468053351	0.329705
GroupC-GroupA	NEME_311	905485	907924	2440	1.137493	0.000230395	0.468053351	0.329705
GroupC-GroupA	NEME_457	1573717	1574393	677	0.940633	0.00023835	0.468053351	0.329705
GroupC-GroupA	NEME_567	745916	746638	723	0.899078	0.00024249	0.468053351	0.329705
GroupC-GroupA	NEME_567	747359	747921	563	0.964295	0.000228685	0.468053351	0.329705
GroupC-GroupA	NEME_729	500729	502115	1387	-0.650732	0.000242741	0.468053351	0.329705
GroupC-GroupA	NEME_729	599574	601395	1822	0.684325	0.000237881	0.468053351	0.329705
GroupC-GroupA	NEME_7	3847556	3848531	976	0.754702	0.00023025	0.468053351	0.329705
GroupC-GroupA	NEME_93	108137	108735	599	1.550758	0.000230015	0.468053351	0.329705
GroupC-GroupA	NEME_213	1556190	1557599	1410	-0.508745	0.000248638	0.468312842	0.329464
GroupC-GroupA	NEME_301	119306	120023	718	1.676311	0.000260096	0.468312842	0.329464
GroupC-GroupA	NEME_33	589292	590047	756	-0.849948	0.00025856	0.468312842	0.329464
GroupC-GroupA	NEME_781	110761	111652	892	-1.31089	0.000259074	0.468312842	0.329464
GroupC-GroupA	NEME_922	819105	822705	3601	0.561011	0.000254751	0.468312842	0.329464
GroupC-GroupA	NEME_103	1479883	1480477	595	0.722312	0.000276531	0.481308697	0.317576
GroupC-GroupA	NEME_62	828615	829788	1174	-0.7045	0.000275601	0.481308697	0.317576
GroupC-GroupA	NEME_864	28932	29749	818	0.663251	0.000275648	0.481308697	0.317576
GroupC-GroupA	NEME_428	1264346	1265195	850	0.933565	0.00028452	0.484447474	0.314753
GroupC-GroupA	NEME_64	158419	159042	624	-1.244459	0.000284114	0.484447474	0.314753
GroupC-GroupA	NEME_310	16230	17967	1738	-0.923302	0.000293996	0.489931829	0.309864
GroupC-GroupA	NEME_428	929824	931914	2091	0.914069	0.000293086	0.489931829	0.309864
GroupB-GroupA	NEME_47	4071834	4074271	2438	0.806708	5.06E-05	0.495282545	0.305147
GroupB-GroupA	NEME_729	11855	14443	2589	-0.773932	4.77E-05	0.495282545	0.305147
GroupC-GroupB	NEME_461	520258	520804	547	1.15087	3.86E-05	0.504135223	0.297453
GroupC-GroupB	NEME_567	762376	763352	977	1.122119	3.82E-05	0.504135223	0.297453
GroupC-GroupB	NEME_57	7925774	7926767	994	1.156173	3.74E-05	0.504135223	0.297453
GroupC-GroupA	NEME_287	1238669	1239214	546	0.951564	0.000311685	0.508588912	0.293633
GroupC-GroupA	NEME_611	205695	206691	997	-0.61962	0.000309237	0.508588912	0.293633
GroupC-GroupA	NEME_28	1496600	1498826	2227	0.470762	0.00031561	0.509684705	0.292698
GroupC-GroupA	NEME_1023	120844	122532	1689	-0.834446	0.000325799	0.514906345	0.288272
GroupC-GroupA	NEME_122	5284603	5285300	698	0.746407	0.000328705	0.514906345	0.288272
GroupC-GroupA	NEME_42	11860655	11861506	852	0.708824	0.00032533	0.514906345	0.288272
GroupC-GroupA	NEME_283	1095047	1096218	1172	-0.829135	0.00034955	0.53281554	0.273423
GroupC-GroupA	NEME_305	556025	556904	880	0.607319	0.000353743	0.53281554	0.273423
GroupC-GroupA	NEME_553	76178	77648	1471	0.596984	0.000353595	0.53281554	0.273423
GroupC-GroupA	NEME_595	29365	30077	713	-0.588572	0.000346315	0.53281554	0.273423
GroupC-GroupA	NEME_448	644798	645629	832	0.538454	0.000357552	0.533422593	0.272929
GroupB-GroupA	NEME_115	233972	234678	707	1.132842	6.11E-05	0.562999285	0.249492
GroupC-GroupB	NEME_57	6084155	6085742	1588	0.6577	4.86E-05	0.58591284	0.232167
GroupC-GroupA	NEME_387	3717551	3719134	1584	-0.632009	0.000397632	0.587620788	0.230903
GroupC-GroupA	NEME_504	1385670	1386798	1129	0.514682	0.000409375	0.593772551	0.22638
GroupC-GroupA	NEME_567	760594	761123	530	0.856723	0.000407774	0.593772551	0.22638
GroupC-GroupA	NEME_257	1053322	1053937	616	-1.033206	0.000421873	0.595361612	0.225219
GroupC-GroupA	NEME_258	3367088	3367812	725	0.762538	0.000418778	0.595361612	0.225219
GroupC-GroupA	NEME_567	80017	80718	702	-1.368017	0.000416268	0.595361612	0.225219
GroupC-GroupB	NEME_1066	7258	8118	861	1.904883	8.05E-05	0.602061163	0.220359
GroupC-GroupB	NEME_257	1506740	1507613	874	-1.209847	6.23E-05	0.602061163	0.220359
GroupC-GroupB	NEME_28	2655615	2656458	844	1.638691	8.61E-05	0.602061163	0.220359
GroupC-GroupB	NEME_442	1692046	1692961	916	-0.597492	8.84E-05	0.602061163	0.220359
GroupC-GroupB	NEME_460	1813010	1813694	685	1.074329	7.45E-05	0.602061163	0.220359
GroupC-GroupB	NEME_4	3682390	3685292	2903	0.991002	6.55E-05	0.602061163	0.220359
GroupC-GroupB	NEME_523	534005	535102	1098	-0.901205	8.14E-05	0.602061163	0.220359
GroupC-GroupB	NEME_567	747359	747921	563	1.079667	7.17E-05	0.602061163	0.220359
GroupC-GroupB	NEME_661	535254	536271	1018	-1.117729	7.90E-05	0.602061163	0.220359
GroupC-GroupB	NEME_67	2305868	2307871	2004	0.766818	7.35E-05	0.602061163	0.220359
GroupC-GroupB	NEME_437	988198	989288	1091	-1.006008	9.79E-05	0.605508232	0.21788
GroupC-GroupB	NEME_493	661609	663216	1608	0.880687	0.000100501	0.605508232	0.21788
GroupC-GroupB	NEME_57	7776460	7777619	1160	0.730956	9.88E-05	0.605508232	0.21788
GroupB-GroupA	NEME_103	1479883	1480477	595	0.756977	7.56E-05	0.611341662	0.213716
GroupB-GroupA	NEME_132	23895	24506	612	-1.466731	9.79E-05	0.611341662	0.213716
GroupB-GroupA	NEME_159	2181435	2182103	669	-1.034992	0.000110331	0.611341662	0.213716
GroupB-GroupA	NEME_211	2318737	2319434	698	-1.42305	8.93E-05	0.611341662	0.213716
GroupB-GroupA	NEME_352	624979	627055	2077	-1.038943	0.000124885	0.611341662	0.213716
GroupB-GroupA	NEME_438	1120576	1121458	883	-0.953199	0.000116024	0.611341662	0.213716
GroupB-GroupA	NEME_47	4069211	4071700	2490	0.696686	0.000105524	0.611341662	0.213716
GroupB-GroupA	NEME_515	4356448	4357316	869	-1.041877	0.000123907	0.611341662	0.213716
GroupB-GroupA	NEME_516	80201	81331	1131	0.771256	0.000120739	0.611341662	0.213716
GroupB-GroupA	NEME_520	102250	102813	564	1.351204	9.34E-05	0.611341662	0.213716
GroupB-GroupA	NEME_587	166725	171558	4834	0.4432	0.000104695	0.611341662	0.213716
GroupB-GroupA	NEME_736	224273	228906	4634	0.781468	0.000124101	0.611341662	0.213716
GroupB-GroupA	NEME_89	17175	18000	826	0.659743	0.00010483	0.611341662	0.213716
GroupB-GroupA	NEME_94	2267837	2272457	4621	0.541645	0.000104531	0.611341662	0.213716
GroupB-GroupA	NEME_978	385779	387307	1529	-0.861588	0.000103026	0.611341662	0.213716
GroupB-GroupA	NEME_978	387446	391857	4412	-1.058986	0.000129383	0.614164576	0.211715
GroupC-GroupA	NEME_428	1032588	1034086	1499	0.822303	0.000449698	0.622371296	0.20595
GroupC-GroupA	NEME_459	392082	392891	810	0.851259	0.000462463	0.622371296	0.20595
GroupC-GroupA	NEME_460	1844444	1845397	954	0.771594	0.000463955	0.622371296	0.20595
GroupC-GroupA	NEME_486	7478	8008	531	0.854051	0.000450156	0.622371296	0.20595
GroupC-GroupA	NEME_4	9983953	9985550	1598	-1.104018	0.000461595	0.622371296	0.20595
GroupC-GroupA	NEME_9	10948845	10951031	2187	2.260852	0.000464851	0.622371296	0.20595
GroupC-GroupA	NEME_240	3944328	3945160	833	-1.148374	0.00047711	0.633371889	0.198341
GroupC-GroupA	NEME_37	6137459	6138810	1352	-0.557018	0.000486618	0.635226715	0.197071
GroupC-GroupA	NEME_912	340010	341813	1804	0.457627	0.000484404	0.635226715	0.197071
GroupC-GroupB	NEME_309	589732	590478	747	0.74394	0.000114382	0.635789988	0.196686
GroupC-GroupB	NEME_461	522711	523394	684	0.971684	0.000119761	0.635789988	0.196686
GroupC-GroupB	NEME_516	1105666	1107795	2130	0.819747	0.00012007	0.635789988	0.196686
GroupC-GroupB	NEME_516	1268334	1269488	1155	0.769988	0.000121762	0.635789988	0.196686
GroupC-GroupA	NEME_158	378799	379425	627	-0.700876	0.000529644	0.638208354	0.195038
GroupC-GroupA	NEME_159	2181435	2182103	669	-1.031484	0.000498307	0.638208354	0.195038
GroupC-GroupA	NEME_19	249150	249845	696	0.811905	0.000503584	0.638208354	0.195038
GroupC-GroupA	NEME_276	80924	81995	1072	-1.435725	0.000526938	0.638208354	0.195038
GroupC-GroupA	NEME_302	24656	26748	2093	0.957435	0.000503802	0.638208354	0.195038
GroupC-GroupA	NEME_392	1832086	1832716	631	-1.148206	0.000524178	0.638208354	0.195038
GroupC-GroupA	NEME_428	1840818	1842487	1670	0.613474	0.000523053	0.638208354	0.195038
GroupC-GroupA	NEME_59	43520	44130	611	-0.611852	0.000519624	0.638208354	0.195038
GroupC-GroupA	NEME_77	4439448	4440449	1002	-1.133136	0.000508955	0.638208354	0.195038
GroupC-GroupA	NEME_93	11382	12461	1080	0.820917	0.000518445	0.638208354	0.195038
GroupC-GroupA	NEME_1011	493088	495093	2006	-2.55975	0.000539918	0.638966972	0.194522
GroupC-GroupA	NEME_197	710861	711440	580	0.752126	0.000558826	0.638966972	0.194522
GroupC-GroupA	NEME_311	903646	904860	1215	0.980256	0.000552694	0.638966972	0.194522
GroupC-GroupA	NEME_43	2093265	2094091	827	-0.618012	0.000558631	0.638966972	0.194522
GroupC-GroupA	NEME_58	9864874	9866455	1582	1.1576	0.000550716	0.638966972	0.194522
GroupC-GroupA	NEME_73	9732412	9733126	715	0.818135	0.000557466	0.638966972	0.194522
GroupC-GroupA	NEME_864	26759	27344	586	0.88877	0.00053508	0.638966972	0.194522
GroupC-GroupA	NEME_311	901918	902708	791	1.194898	0.000568469	0.640640059	0.193386
GroupC-GroupA	NEME_72	4255546	4256189	644	-1.259109	0.000566292	0.640640059	0.193386
GroupC-GroupA	NEME_240	4000898	4001979	1082	-1.105391	0.000593791	0.647410621	0.18882
GroupC-GroupA	NEME_287	456519	457570	1052	0.661594	0.000595447	0.647410621	0.18882
GroupC-GroupA	NEME_300	3800205	3800892	688	-0.851708	0.000583109	0.647410621	0.18882
GroupC-GroupA	NEME_457	1581998	1582530	533	1.111494	0.000599274	0.647410621	0.18882
GroupC-GroupA	NEME_666	1489460	1490159	700	0.747436	0.000591942	0.647410621	0.18882
GroupC-GroupA	NEME_735	84474	85226	753	1.084223	0.000586904	0.647410621	0.18882
GroupC-GroupA	NEME_158	554312	555038	727	-0.789432	0.000610536	0.650603077	0.186684
GroupC-GroupA	NEME_59	53843	54497	655	-0.622962	0.000607451	0.650603077	0.186684
GroupC-GroupA	NEME_493	3219327	3220014	688	-0.94039	0.000614918	0.650844492	0.186523
GroupC-GroupA	NEME_406	713955	714938	984	-0.969502	0.000621236	0.653118961	0.185008
GroupC-GroupA	NEME_240	2830315	2831414	1100	-0.608328	0.000630214	0.653511041	0.184747
GroupC-GroupA	NEME_37	9727343	9729725	2383	-0.593092	0.000634124	0.653511041	0.184747
GroupC-GroupA	NEME_93	53150	54744	1595	1.516007	0.000629688	0.653511041	0.184747
GroupC-GroupB	NEME_257	1173893	1175040	1148	-0.933277	0.00012954	0.654584048	0.184035
GroupC-GroupB	NEME_114	384220	388374	4155	0.9064	0.000138861	0.659154581	0.181013
GroupC-GroupB	NEME_311	901918	902708	791	1.415587	0.000135522	0.659154581	0.181013
GroupC-GroupA	NEME_432	643070	643741	672	0.975695	0.000656419	0.672065465	0.172588
GroupC-GroupA	NEME_566	1372117	1373029	913	-0.81342	0.000675346	0.686953567	0.163073
GroupC-GroupA	NEME_449	1664800	1666155	1356	-0.695339	0.000680951	0.688186308	0.162294
GroupC-GroupA	NEME_131	1485244	1486267	1024	0.690461	0.000733903	0.688405865	0.162155
GroupC-GroupA	NEME_137	214728	217374	2647	0.689524	0.000688646	0.688405865	0.162155
GroupC-GroupA	NEME_197	659425	660143	719	1.147515	0.000704023	0.688405865	0.162155
GroupC-GroupA	NEME_211	2065394	2066694	1301	-0.636409	0.000728176	0.688405865	0.162155
GroupC-GroupA	NEME_28	1606150	1607493	1344	0.778775	0.000724893	0.688405865	0.162155
GroupC-GroupA	NEME_38	305177	306841	1665	0.906856	0.000717947	0.688405865	0.162155
GroupC-GroupA	NEME_47	11072743	11073464	722	0.722598	0.000726334	0.688405865	0.162155
GroupC-GroupA	NEME_603	5234	8806	3573	0.640315	0.000713023	0.688405865	0.162155
GroupC-GroupA	NEME_89	115416	115922	507	0.808787	0.000731977	0.688405865	0.162155
GroupC-GroupA	NEME_93	109906	110805	900	1.080853	0.000717356	0.688405865	0.162155
GroupC-GroupA	NEME_93	84820	85460	641	0.822616	0.000725754	0.688405865	0.162155
GroupC-GroupA	NEME_950	106689	107611	923	0.518287	0.000698869	0.688405865	0.162155
GroupC-GroupA	NEME_1066	422075	422951	877	0.687658	0.000743621	0.693369466	0.159035
GroupC-GroupA	NEME_393	2472156	2473050	895	0.840318	0.000749518	0.694732258	0.158183
GroupC-GroupA	NEME_240	3960187	3961981	1795	-0.848754	0.000799904	0.698952444	0.155552
GroupC-GroupA	NEME_258	4425530	4426430	901	0.75157	0.000765393	0.698952444	0.155552
GroupC-GroupA	NEME_28	4722939	4724379	1441	-0.76562	0.000780068	0.698952444	0.155552
GroupC-GroupA	NEME_348	609382	610580	1199	-0.657467	0.000816306	0.698952444	0.155552
GroupC-GroupA	NEME_374	341512	342222	711	0.606605	0.000797494	0.698952444	0.155552
GroupC-GroupA	NEME_463	512525	513564	1040	-0.668353	0.000813977	0.698952444	0.155552
GroupC-GroupA	NEME_47	2564093	2565273	1181	0.577122	0.000826307	0.698952444	0.155552
GroupC-GroupA	NEME_516	1297039	1297717	679	0.761708	0.000819545	0.698952444	0.155552
GroupC-GroupA	NEME_516	161350	162002	653	1.418876	0.000794234	0.698952444	0.155552
GroupC-GroupA	NEME_516	406858	408038	1181	-0.803006	0.00082134	0.698952444	0.155552
GroupC-GroupA	NEME_567	762376	763352	977	0.819124	0.000803106	0.698952444	0.155552
GroupC-GroupA	NEME_611	136325	137289	965	0.813566	0.000769879	0.698952444	0.155552
GroupC-GroupA	NEME_680	615871	618214	2344	-1.383846	0.000764167	0.698952444	0.155552
GroupC-GroupA	NEME_709	162822	163458	637	0.665153	0.000827623	0.698952444	0.155552
GroupC-GroupA	NEME_805	227275	227881	607	0.940148	0.000795795	0.698952444	0.155552
GroupC-GroupA	NEME_99	400785	401765	981	1.169815	0.000819366	0.698952444	0.155552
GroupC-GroupA	NEME_9	13689030	13690041	1012	0.795007	0.000829924	0.698952444	0.155552
GroupC-GroupA	NEME_93	37481	40076	2596	1.103475	0.000834413	0.698974778	0.155538
GroupC-GroupA	NEME_223	3967487	3968281	795	0.828056	0.000839269	0.699302676	0.155335
GroupC-GroupA	NEME_1120	187080	190058	2979	-0.446215	0.000855	0.701949707	0.153694
GroupC-GroupA	NEME_212	6310801	6311375	575	0.710981	0.000858612	0.701949707	0.153694
GroupC-GroupA	NEME_437	1637718	1638704	987	-0.947712	0.00086044	0.701949707	0.153694
GroupC-GroupA	NEME_73	9880182	9881656	1475	-0.530125	0.000864851	0.701949707	0.153694
GroupC-GroupA	NEME_81	127127	127874	748	-0.986331	0.000855904	0.701949707	0.153694
GroupC-GroupB	NEME_1066	190973	192448	1476	1.273901	0.00015752	0.705083094	0.15176
GroupC-GroupB	NEME_346	847469	848019	551	-1.198273	0.000157538	0.705083094	0.15176
GroupC-GroupA	NEME_28	713237	714599	1363	0.853145	0.000875962	0.705851812	0.151286
GroupC-GroupA	NEME_348	346736	348202	1467	-0.608951	0.000878671	0.705851812	0.151286
GroupC-GroupA	NEME_107	920819	922124	1306	-0.609954	0.000885232	0.706067075	0.151154
GroupC-GroupA	NEME_346	2146059	2146718	660	0.678516	0.000888813	0.706067075	0.151154
GroupC-GroupA	NEME_392	1634512	1635204	693	-1.162956	0.000892461	0.706067075	0.151154
GroupC-GroupA	NEME_300	742123	743631	1509	1.182237	0.000898869	0.70709703	0.150521
GroupC-GroupA	NEME_806	394803	396074	1272	0.623044	0.00090279	0.70709703	0.150521
GroupC-GroupA	NEME_384	302296	304009	1714	0.613969	0.000911054	0.710019671	0.14873
GroupC-GroupA	NEME_311	934565	935463	899	0.807944	0.000916849	0.710998578	0.148131
GroupC-GroupA	NEME_89	15423	16831	1409	0.549076	0.000924733	0.713579524	0.146558
GroupC-GroupB	NEME_213	1556190	1557599	1410	-0.522497	0.000179918	0.722458074	0.141187
GroupC-GroupB	NEME_213	34373	36042	1670	-1.276016	0.000193182	0.722458074	0.141187
GroupC-GroupB	NEME_257	1022109	1023605	1497	-0.930753	0.000180457	0.722458074	0.141187
GroupC-GroupB	NEME_257	1053322	1053937	616	-1.105753	0.000187903	0.722458074	0.141187
GroupC-GroupB	NEME_363	2704742	2705485	744	-1.087038	0.000193705	0.722458074	0.141187
GroupC-GroupB	NEME_460	1802559	1805073	2515	0.882399	0.000183661	0.722458074	0.141187
GroupC-GroupB	NEME_567	760594	761123	530	0.934018	0.000185022	0.722458074	0.141187
GroupC-GroupA	NEME_64	159808	160537	730	-1.043518	0.000944444	0.725217208	0.139532
GroupC-GroupA	NEME_106	314065	315186	1122	0.903507	0.001024853	0.726327945	0.138867
GroupC-GroupA	NEME_186	702391	703379	989	0.716111	0.000976259	0.726327945	0.138867
GroupC-GroupA	NEME_186	962963	963741	779	0.676309	0.001024884	0.726327945	0.138867
GroupC-GroupA	NEME_208	276245	277259	1015	-0.834613	0.000996964	0.726327945	0.138867
GroupC-GroupA	NEME_212	1673964	1674892	929	0.604952	0.001012691	0.726327945	0.138867
GroupC-GroupA	NEME_213	946842	948044	1203	-0.719591	0.000983871	0.726327945	0.138867
GroupC-GroupA	NEME_223	4707006	4707626	621	0.900894	0.001009092	0.726327945	0.138867
GroupC-GroupA	NEME_283	4046926	4047896	971	0.86657	0.000954133	0.726327945	0.138867
GroupC-GroupA	NEME_287	2417633	2418907	1275	0.745229	0.001029351	0.726327945	0.138867
GroupC-GroupA	NEME_299	3119228	3120655	1428	0.616258	0.000964714	0.726327945	0.138867
GroupC-GroupA	NEME_301	759246	760132	887	0.893526	0.001023767	0.726327945	0.138867
GroupC-GroupA	NEME_437	313480	314242	763	-0.703373	0.000966076	0.726327945	0.138867
GroupC-GroupA	NEME_56	366947	368528	1582	1.974247	0.001029174	0.726327945	0.138867
GroupC-GroupA	NEME_77	8490100	8494740	4641	0.495651	0.000981281	0.726327945	0.138867
GroupC-GroupA	NEME_796	422517	423656	1140	-0.911191	0.001008799	0.726327945	0.138867
GroupC-GroupA	NEME_7	3163905	3164945	1041	0.65669	0.001003711	0.726327945	0.138867
GroupC-GroupA	NEME_93	18259	19411	1153	1.325821	0.000984896	0.726327945	0.138867
GroupC-GroupA	NEME_93	32504	33628	1125	1.131954	0.001009664	0.726327945	0.138867
GroupC-GroupA	NEME_114	1554209	1555076	868	0.835146	0.001062672	0.727048492	0.138437
GroupC-GroupA	NEME_120	900299	900950	652	-1.098383	0.001041383	0.727048492	0.138437
GroupC-GroupA	NEME_259	649198	650479	1282	0.478836	0.001072915	0.727048492	0.138437
GroupC-GroupA	NEME_378	901655	903202	1548	-0.70689	0.001064202	0.727048492	0.138437
GroupC-GroupA	NEME_387	3061864	3063442	1579	-1.447821	0.001047276	0.727048492	0.138437
GroupC-GroupA	NEME_38	319784	322022	2239	0.675914	0.001076786	0.727048492	0.138437
GroupC-GroupA	NEME_395	1033709	1034300	592	0.841416	0.001067826	0.727048492	0.138437
GroupC-GroupA	NEME_438	1120576	1121458	883	-0.836507	0.001058377	0.727048492	0.138437
GroupC-GroupA	NEME_457	1589399	1590143	745	1.435561	0.001067782	0.727048492	0.138437
GroupC-GroupA	NEME_921	324539	325309	771	-1.257315	0.001052724	0.727048492	0.138437
GroupC-GroupA	NEME_103	76290	78036	1747	0.590161	0.001272982	0.737458289	0.132263
GroupC-GroupA	NEME_149	171837	172518	682	0.716847	0.001100246	0.737458289	0.132263
GroupC-GroupA	NEME_156	1780808	1781615	808	0.630664	0.001275806	0.737458289	0.132263
GroupC-GroupA	NEME_207	1276233	1276817	585	0.718234	0.001208983	0.737458289	0.132263
GroupC-GroupA	NEME_211	1922242	1922963	722	1.009076	0.001176483	0.737458289	0.132263
GroupC-GroupA	NEME_222	5528560	5529423	864	0.584203	0.00123119	0.737458289	0.132263
GroupC-GroupA	NEME_223	2837935	2839177	1243	0.479511	0.001173497	0.737458289	0.132263
GroupC-GroupA	NEME_240	3951277	3953246	1970	-0.58374	0.001166545	0.737458289	0.132263
GroupC-GroupA	NEME_274	1795371	1795879	509	0.918196	0.001239927	0.737458289	0.132263
GroupC-GroupA	NEME_287	1210215	1211019	805	0.734513	0.001148041	0.737458289	0.132263
GroupC-GroupA	NEME_288	1323886	1324807	922	1.64192	0.001170322	0.737458289	0.132263
GroupC-GroupA	NEME_34	555649	556565	917	-1.099784	0.001108	0.737458289	0.132263
GroupC-GroupA	NEME_356	695337	696768	1432	-1.17498	0.001241454	0.737458289	0.132263
GroupC-GroupA	NEME_37	9897311	9898368	1058	-0.788066	0.001263712	0.737458289	0.132263
GroupC-GroupA	NEME_393	4845383	4846877	1495	0.507863	0.001168944	0.737458289	0.132263
GroupC-GroupA	NEME_398	1160235	1161073	839	-0.916712	0.001179988	0.737458289	0.132263
GroupC-GroupA	NEME_398	474696	475259	564	0.905929	0.001172785	0.737458289	0.132263
GroupC-GroupA	NEME_437	240870	241702	833	-0.895759	0.001223045	0.737458289	0.132263
GroupC-GroupA	NEME_463	506954	508013	1060	-1.094504	0.00123585	0.737458289	0.132263
GroupC-GroupA	NEME_47	713524	715336	1813	-0.550479	0.001273271	0.737458289	0.132263
GroupC-GroupA	NEME_480	853567	854286	720	0.622836	0.001168502	0.737458289	0.132263
GroupC-GroupA	NEME_48	4607753	4608459	707	0.777395	0.001267585	0.737458289	0.132263
GroupC-GroupA	NEME_529	78721	79660	940	-1.14437	0.001250239	0.737458289	0.132263
GroupC-GroupA	NEME_582	46255	47480	1226	-0.454761	0.001259093	0.737458289	0.132263
GroupC-GroupA	NEME_604	225438	226207	770	0.615057	0.001199443	0.737458289	0.132263
GroupC-GroupA	NEME_605	125347	125898	552	0.966892	0.001199069	0.737458289	0.132263
GroupC-GroupA	NEME_643	133573	134330	758	-0.827803	0.001262836	0.737458289	0.132263
GroupC-GroupA	NEME_660	317838	318634	797	-0.805598	0.001223792	0.737458289	0.132263
GroupC-GroupA	NEME_661	929038	931539	2502	0.661382	0.001254297	0.737458289	0.132263
GroupC-GroupA	NEME_72	3719559	3720731	1173	-0.8777	0.00113768	0.737458289	0.132263
GroupC-GroupA	NEME_734	215406	216572	1167	-0.63975	0.001262931	0.737458289	0.132263
GroupC-GroupA	NEME_737	141201	141928	728	1.231526	0.001148388	0.737458289	0.132263
GroupC-GroupA	NEME_93	123932	124548	617	0.80558	0.001219315	0.737458289	0.132263
GroupC-GroupA	NEME_93	137556	139009	1454	0.926758	0.001164062	0.737458289	0.132263
GroupC-GroupA	NEME_93	27726	29014	1289	1.285916	0.001220277	0.737458289	0.132263
GroupC-GroupA	NEME_93	69220	70856	1637	0.951287	0.001119981	0.737458289	0.132263
GroupC-GroupA	NEME_94	947939	949680	1742	0.841949	0.001175798	0.737458289	0.132263
GroupC-GroupA	NEME_96	8058	8764	707	1.011321	0.001224968	0.737458289	0.132263
GroupC-GroupA	NEME_9	14917809	14919364	1556	0.502281	0.001215639	0.737458289	0.132263
GroupC-GroupA	NEME_96	513783	514457	675	-0.76703	0.001293129	0.74472345	0.128005
GroupC-GroupA	NEME_69	6715499	6717189	1691	0.992207	0.001297973	0.744774745	0.127975
GroupC-GroupA	NEME_463	53016	54271	1256	1.831309	0.001325982	0.75806999	0.120291
GroupC-GroupA	NEME_1066	588063	588954	892	0.73599	0.001335593	0.758240515	0.120193
GroupC-GroupA	NEME_441	1169606	1170714	1109	-0.59283	0.001335962	0.758240515	0.120193
GroupC-GroupB	NEME_257	1544447	1547396	2950	-0.80987	0.000217847	0.758333881	0.12014
GroupC-GroupB	NEME_516	1739251	1742717	3467	1.656035	0.000208659	0.758333881	0.12014
GroupC-GroupB	NEME_71	6877964	6879236	1273	0.930453	0.000213493	0.758333881	0.12014
GroupC-GroupA	NEME_664	515168	515774	607	-0.651556	0.001347421	0.76198353	0.118054
GroupC-GroupA	NEME_110	325016	325751	736	-0.815054	0.001358163	0.765295377	0.116171
GroupB-GroupA	NEME_572	86720	87487	768	-0.774556	0.00016633	0.766326439	0.115586
GroupC-GroupA	NEME_37	5655845	5658287	2443	-0.820797	0.001366572	0.767273651	0.11505
GroupC-GroupB	NEME_257	1060501	1061457	957	-0.824034	0.000230715	0.775220676	0.110575
GroupC-GroupB	NEME_736	224273	228906	4634	-0.79858	0.000232595	0.775220676	0.110575
GroupC-GroupA	NEME_463	796770	798509	1740	-0.853717	0.001387518	0.776251752	0.109997
GroupC-GroupB	NEME_283	2379079	2380150	1072	1.100921	0.000261539	0.777148355	0.109496
GroupC-GroupB	NEME_287	1102009	1103875	1867	-0.979986	0.000254708	0.777148355	0.109496
GroupC-GroupB	NEME_311	905485	907924	2440	1.115697	0.000267902	0.777148355	0.109496
GroupC-GroupB	NEME_311	975129	976663	1535	-1.20586	0.000252328	0.777148355	0.109496
GroupC-GroupB	NEME_392	1832086	1832716	631	-1.217763	0.000267045	0.777148355	0.109496
GroupC-GroupB	NEME_567	763522	764281	760	1.078392	0.00024108	0.777148355	0.109496
GroupC-GroupB	NEME_757	94171	95453	1283	0.757982	0.000252762	0.777148355	0.109496
GroupC-GroupA	NEME_301	731641	733292	1652	0.996421	0.001398595	0.779664572	0.108092
GroupC-GroupA	NEME_453	240387	240996	610	-1.169352	0.00141209	0.784395807	0.105465
GroupC-GroupA	NEME_516	1583276	1584035	760	0.931403	0.00143205	0.792672664	0.100906
GroupB-GroupA	NEME_214	587652	589156	1505	-0.608442	0.000178889	0.798337996	0.097813
GroupB-GroupA	NEME_93	29180	32307	3128	1.005468	0.000183471	0.798337996	0.097813
GroupB-GroupA	NEME_137	214728	217374	2647	0.713412	0.00025516	0.801801196	0.095933
GroupB-GroupA	NEME_212	3078550	3079487	938	-0.662325	0.000254903	0.801801196	0.095933
GroupB-GroupA	NEME_257	1506740	1507613	874	0.863413	0.000218544	0.801801196	0.095933
GroupB-GroupA	NEME_28	1496600	1498826	2227	0.454	0.000232197	0.801801196	0.095933
GroupB-GroupA	NEME_38	298917	300452	1536	0.895172	0.000211982	0.801801196	0.095933
GroupB-GroupA	NEME_395	711756	712287	532	0.661021	0.000200671	0.801801196	0.095933
GroupB-GroupA	NEME_4	3678083	3679439	1357	-0.993883	0.000219523	0.801801196	0.095933
GroupB-GroupA	NEME_661	393614	394751	1138	-0.924575	0.000235271	0.801801196	0.095933
GroupB-GroupA	NEME_737	700519	702270	1752	0.624794	0.000240793	0.801801196	0.095933
GroupB-GroupA	NEME_805	227275	227881	607	0.996043	0.000238595	0.801801196	0.095933
GroupB-GroupA	NEME_84	304138	307897	3760	0.67758	0.000221196	0.801801196	0.095933
GroupB-GroupA	NEME_873	661357	662235	879	-0.617911	0.000255926	0.801801196	0.095933
GroupB-GroupA	NEME_89	15423	16831	1409	0.590758	0.000219822	0.801801196	0.095933
GroupB-GroupA	NEME_94	140205	141103	899	-0.838974	0.000225929	0.801801196	0.095933
GroupC-GroupB	NEME_1066	422075	422951	877	0.750203	0.000316927	0.807975706	0.092602
GroupC-GroupB	NEME_111	248377	248943	567	1.075154	0.000340424	0.807975706	0.092602
GroupC-GroupB	NEME_222	4461849	4463483	1635	-0.899586	0.000313412	0.807975706	0.092602
GroupC-GroupB	NEME_290	178434	179319	886	-0.860138	0.000297817	0.807975706	0.092602
GroupC-GroupB	NEME_311	908024	908789	766	1.060229	0.000325834	0.807975706	0.092602
GroupC-GroupB	NEME_37	2745684	2748465	2782	-0.582502	0.000315931	0.807975706	0.092602
GroupC-GroupB	NEME_493	4210752	4211549	798	-1.091503	0.000301915	0.807975706	0.092602
GroupC-GroupB	NEME_4	3679618	3680341	724	1.111599	0.000321799	0.807975706	0.092602
GroupC-GroupB	NEME_516	1779095	1780696	1602	0.745651	0.000333453	0.807975706	0.092602
GroupC-GroupB	NEME_61	1753831	1755496	1666	0.536998	0.000337308	0.807975706	0.092602
GroupC-GroupB	NEME_84	419013	419641	629	-0.949372	0.000330017	0.807975706	0.092602
GroupC-GroupB	NEME_921	481372	482446	1075	-1.273841	0.000332764	0.807975706	0.092602
GroupB-GroupA	NEME_184	118609	120032	1424	-0.676322	0.000263913	0.80882603	0.092145
GroupB-GroupA	NEME_67	5808399	5809360	962	-0.887422	0.000268495	0.80882603	0.092145
GroupB-GroupA	NEME_28	1606150	1607493	1344	0.80281	0.000274607	0.811629527	0.090642
GroupC-GroupB	NEME_107	931954	932952	999	1.619457	0.000354578	0.82900816	0.081441
GroupC-GroupB	NEME_1079	77578	78679	1102	-1.038179	0.000380331	0.832742679	0.079489
GroupC-GroupB	NEME_1109	42680	43698	1019	0.975992	0.000444672	0.832742679	0.079489
GroupC-GroupB	NEME_1109	49823	50961	1139	1.43652	0.000386585	0.832742679	0.079489
GroupC-GroupB	NEME_211	2318737	2319434	698	1.294639	0.000452446	0.832742679	0.079489
GroupC-GroupB	NEME_213	40368	41914	1547	-0.928752	0.000438452	0.832742679	0.079489
GroupC-GroupB	NEME_257	785445	786360	916	-0.935591	0.000411992	0.832742679	0.079489
GroupC-GroupB	NEME_34	555649	556565	917	-1.207169	0.000409287	0.832742679	0.079489
GroupC-GroupB	NEME_376	1469167	1470314	1148	-0.831468	0.000403538	0.832742679	0.079489
GroupC-GroupB	NEME_37	2753191	2754669	1479	-0.574288	0.000420155	0.832742679	0.079489
GroupC-GroupB	NEME_37	9727343	9729725	2383	-0.615008	0.00042714	0.832742679	0.079489
GroupC-GroupB	NEME_384	302296	304009	1714	0.659389	0.000455653	0.832742679	0.079489
GroupC-GroupB	NEME_396	280370	281057	688	-0.856316	0.000413203	0.832742679	0.079489
GroupC-GroupB	NEME_42	2307263	2309992	2730	-0.575183	0.000398659	0.832742679	0.079489
GroupC-GroupB	NEME_493	5417830	5418411	582	1.430578	0.000405115	0.832742679	0.079489
GroupC-GroupB	NEME_516	1772520	1773249	730	1.159832	0.00045718	0.832742679	0.079489
GroupC-GroupB	NEME_530	19869	20648	780	-0.890275	0.00038845	0.832742679	0.079489
GroupC-GroupB	NEME_643	295172	295989	818	0.901867	0.000429465	0.832742679	0.079489
GroupC-GroupB	NEME_6	7745067	7746577	1511	0.788419	0.000444372	0.832742679	0.079489
GroupC-GroupB	NEME_978	387446	391857	4412	1.007265	0.00042332	0.832742679	0.079489
GroupB-GroupA	NEME_163	419583	420421	839	-0.644865	0.000291707	0.846202786	0.072526
GroupB-GroupA	NEME_38	305177	306841	1665	0.929165	0.000298062	0.848917839	0.071134
GroupC-GroupB	NEME_516	1734400	1735592	1193	1.937554	0.000483273	0.860949072	0.065023
GroupC-GroupB	NEME_77	5897328	5897942	615	0.893764	0.000483658	0.860949072	0.065023
GroupB-GroupA	NEME_10	1006117	1006779	663	0.648216	0.000342852	0.862507643	0.064237
GroupB-GroupA	NEME_283	4062474	4062977	504	1.637237	0.000351993	0.862507643	0.064237
GroupB-GroupA	NEME_300	916530	917659	1130	-0.811891	0.0003655	0.862507643	0.064237
GroupB-GroupA	NEME_345	155620	157723	2104	-0.627374	0.000420632	0.862507643	0.064237
GroupB-GroupA	NEME_352	418830	419482	653	1.576013	0.000434979	0.862507643	0.064237
GroupB-GroupA	NEME_352	839637	841020	1384	1.172514	0.000410427	0.862507643	0.064237
GroupB-GroupA	NEME_453	240387	240996	610	-1.184697	0.000314557	0.862507643	0.064237
GroupB-GroupA	NEME_503	1275911	1276571	661	-0.887362	0.000386837	0.862507643	0.064237
GroupB-GroupA	NEME_507	240234	241035	802	-1.048975	0.000327588	0.862507643	0.064237
GroupB-GroupA	NEME_507	363580	364892	1313	1.681339	0.000428665	0.862507643	0.064237
GroupB-GroupA	NEME_530	200089	200765	677	-0.754243	0.00043124	0.862507643	0.064237
GroupB-GroupA	NEME_553	76178	77648	1471	0.552652	0.000414475	0.862507643	0.064237
GroupB-GroupA	NEME_57	6274715	6275428	714	0.966905	0.00043449	0.862507643	0.064237
GroupB-GroupA	NEME_5	659236	660184	949	-0.712171	0.000367772	0.862507643	0.064237
GroupB-GroupA	NEME_66	1563816	1564509	694	-0.854114	0.000381957	0.862507643	0.064237
GroupB-GroupA	NEME_69	4501021	4504704	3684	0.765183	0.000387074	0.862507643	0.064237
GroupB-GroupA	NEME_729	920527	921491	965	1.086206	0.000425856	0.862507643	0.064237
GroupB-GroupA	NEME_80	586515	587178	664	1.290981	0.000429418	0.862507643	0.064237
GroupB-GroupA	NEME_89	109213	109748	536	0.645974	0.0004346	0.862507643	0.064237
GroupB-GroupA	NEME_89	260060	261316	1257	-0.916917	0.000378468	0.862507643	0.064237
GroupB-GroupA	NEME_89	64905	65589	685	0.611112	0.000342138	0.862507643	0.064237
GroupB-GroupA	NEME_922	819105	822705	3601	0.502972	0.000421424	0.862507643	0.064237
GroupB-GroupA	NEME_95	139511	140170	660	1.013341	0.000340349	0.862507643	0.064237
GroupB-GroupA	NEME_9	58472	59167	696	0.652045	0.000376978	0.862507643	0.064237
GroupC-GroupB	NEME_680	218542	219360	819	-1.041025	0.000501459	0.882606424	0.054233
GroupC-GroupB	NEME_423	733868	734520	653	0.782201	0.000514887	0.882732891	0.054171
GroupC-GroupB	NEME_493	3219327	3220014	688	-0.952333	0.000515838	0.882732891	0.054171
GroupC-GroupB	NEME_515	488139	489892	1754	0.539544	0.000518436	0.882732891	0.054171
GroupC-GroupB	NEME_643	783045	784450	1406	-0.973499	0.000532562	0.89703452	0.047191
GroupC-GroupB	NEME_158	695573	696254	682	1.119078	0.000539761	0.899489009	0.046004
GroupB-GroupA	NEME_283	1137877	1138982	1106	-0.882437	0.000484238	0.913908421	0.039097
GroupB-GroupA	NEME_352	777509	778608	1100	0.951919	0.000470174	0.913908421	0.039097
GroupB-GroupA	NEME_798	766675	767429	755	0.852586	0.000478296	0.913908421	0.039097
GroupB-GroupA	NEME_93	7517	8489	973	0.912881	0.000479798	0.913908421	0.039097
GroupC-GroupB	NEME_262	1208015	1208707	693	-0.840074	0.000570575	0.916769476	0.03774
GroupC-GroupB	NEME_309	12073	12744	672	-0.883194	0.000573541	0.916769476	0.03774
GroupC-GroupB	NEME_467	1870555	1871872	1318	0.741034	0.000571785	0.916769476	0.03774
GroupC-GroupB	NEME_9	2050210	2051603	1394	-0.688432	0.000563231	0.916769476	0.03774
GroupC-GroupB	NEME_437	223224	223939	716	-0.968196	0.000598054	0.927557752	0.032659
GroupC-GroupB	NEME_4	3678083	3679439	1357	0.958097	0.000591666	0.927557752	0.032659
GroupC-GroupB	NEME_605	971286	971889	604	1.069615	0.000597809	0.927557752	0.032659
GroupC-GroupB	NEME_73	9770131	9770903	773	0.664057	0.000606857	0.931983046	0.030592
GroupC-GroupB	NEME_392	2454216	2454902	687	0.82574	0.000614249	0.934178015	0.02957
GroupB-GroupA	NEME_80	647465	648154	690	1.287665	0.000501864	0.93589825	0.028771
GroupC-GroupB	NEME_213	17685	19066	1382	-1.502382	0.000629522	0.939168151	0.027257
GroupC-GroupB	NEME_431	1037397	1037899	503	0.722058	0.000623765	0.939168151	0.027257
GroupB-GroupA	NEME_122	2455758	2456761	1004	0.804561	0.000575033	0.946667831	0.023802
GroupB-GroupA	NEME_131	3747911	3748693	783	0.784033	0.000544526	0.946667831	0.023802
GroupB-GroupA	NEME_145	3111075	3112179	1105	1.242629	0.000569396	0.946667831	0.023802
GroupB-GroupA	NEME_300	1511047	1511634	588	-1.499584	0.000568539	0.946667831	0.023802
GroupB-GroupA	NEME_348	1222060	1222770	711	0.817661	0.00055459	0.946667831	0.023802
GroupB-GroupA	NEME_35	3585048	3585858	811	0.721583	0.000578722	0.946667831	0.023802
GroupB-GroupA	NEME_392	3056344	3056881	538	-1.027662	0.000575351	0.946667831	0.023802
GroupB-GroupA	NEME_47	6370395	6371604	1210	-0.526668	0.000520542	0.946667831	0.023802
GroupB-GroupA	NEME_57	6711819	6714070	2252	-0.790883	0.000581891	0.946667831	0.023802
GroupB-GroupA	NEME_653	268926	270280	1355	1.121538	0.000533905	0.946667831	0.023802
GroupB-GroupA	NEME_67	5518585	5519477	893	0.671725	0.000586202	0.946667831	0.023802
GroupB-GroupA	NEME_89	115416	115922	507	0.782965	0.000541872	0.946667831	0.023802
GroupB-GroupA	NEME_994	278669	279646	978	1.727236	0.000577311	0.946667831	0.023802
GroupC-GroupB	NEME_386	306002	306575	574	0.895038	0.000651964	0.953985856	0.020458
GroupC-GroupB	NEME_69	2238335	2239196	862	1.156094	0.000651323	0.953985856	0.020458
GroupC-GroupB	NEME_9	5449056	5452216	3161	0.46228	0.000657724	0.953985856	0.020458
GroupB-GroupA	NEME_137	94262	95235	974	0.952202	0.000603395	0.958782034	0.01828
GroupB-GroupA	NEME_9	1239836	1240628	793	0.720961	0.000605945	0.958782034	0.01828
GroupC-GroupB	NEME_102	587747	588489	743	-1.138261	0.000681899	0.960388419	0.017553
GroupC-GroupB	NEME_1066	223617	224717	1101	0.882479	0.000686662	0.960388419	0.017553
GroupC-GroupB	NEME_240	3994862	3997050	2189	-1.094719	0.000668849	0.960388419	0.017553
GroupC-GroupB	NEME_493	553028	554954	1927	0.618231	0.000685143	0.960388419	0.017553
GroupC-GroupB	NEME_106	5776044	5776892	849	1.37874	0.000695005	0.963455431	0.016168
GroupB-GroupA	NEME_73	8200312	8200827	516	-1.091871	0.000617445	0.967209058	0.01448
