# Supplementary material for: DNA Methylation Patterns in the Round Goby Hypothalamus Support an On-The-Spot Decision Scenario for Territorial Behavior
Source: Genes (Basel). 2019 Mar 14;10(3):219. doi: 10.3390/genes10030219 (PMC6471186; doi:10.3390/genes10030219)
Supplement: Supplementary file 1 [file genes-10-00219-s001.zip › Table S3.xlsx]

## Sheet: Genes from literature
Gene name as reported	Zebrafish orthologs	Gene stable ID/RefSeq ID	Zebrafish gene name	Publication	identified by	Fish species	Gene hypothesized to be associated with	Tissue analysed	Approach	Result from paper
cholecystokinin	cckb	XP_002665661.2	cholecystokinin b	Renn 2008	Renn 2008	Astatotilapia burtoni	ART	whole brain	microarray	associated
sst3	cort	NP_001038896.1	cortistatin	Partridge 2016	Partridge 2016	bluegill sunfish	ART satellite males	whole brain	RNA seq	not associated
foxl2	foxl2a	NP_001038717.1	forkhead box L2a	Martinez 2014	Nakamura 2009	various	sex determination	gonads	Review	does not apply (review)
beta 1 integrin	itgb1b	NP_001030159.1	integrin, beta 1b	Aubin-Horth 2015	Aubin-Horth 2015	salmon	sneaking and maturity	whole brain	microarray	associated
kinesin light chain 1	klc1b	NP_956248.1	kinesin light chain 1b	Schunter 2014	Schunter 2014	black-faced blenny	ART sneaker males	whole brain	RNA seq - isoforms	associated
si:ch211-131 k2.2	si:ch211-131 k2.2	XP_017213989.2	si:ch211-131k2.2	Wong 2014	Wong 2014	Danio rerio	male-female	whole brain	RNA seq	associated
mfsd3	si:dkey-229d2.4	XP_002662041.2	si:dkey-229d2.4	Schunter 2014	Schunter 2014	black-faced blenny	ART	whole brain	RNA seq	associated
serine/arginine-rich splicing factor 4-like	srsf4	ENSDARG00000105293	serine/arginine-rich splicing factor 4	Partridge 2016	Partridge 2016	bluegill sunfish	ART satellite males	whole brain	RNA seq	associated
O-linked N-acetylglucosamine (GlcNAc) transferase (ogt)	ogt.1	ENSDARG00000105243	O-linked N-acetylglucosamine (GlcNAc) transferase, tandem duplicate 1	Partridge 2016	Partridge 2016	bluegill sunfish	ART satellite males	whole brain	RNA seq	associated
creg1	creg1	ENSDARG00000105154	cellular repressor of E1A-stimulated genes 1	Todd 2017	Todd 2017	bluehead wrasse	ART	forebrain and gonad	RNA seq	associated
Somatostatin receptor type 1 sstr1	sstr1a	ENSDARG00000104922	somatostatin receptor 1a	Schunter 2014	Schunter 2014	black-faced blenny	ART	whole brain	RNA seq - candidate	associated
nkx6.2	nkx6.2	ENSDARG00000104735	NK6 homeobox 2	Wong 2014	Wong 2014	Danio rerio	male-female	whole brain	RNA seq	associated
secretogranin II	scg2a	ENSDARG00000103993	secretogranin II (chromogranin C) a	Renn 2008	Renn 2008	Astatotilapia burtoni	ART	whole brain	microarray	associated
epd	epd	ENSDARG00000103498	ependymin	Partridge 2016	Partridge 2016	bluegill sunfish	ART parental males	whole brain	RNA seq	associated
ependymin	epd	ENSDARG00000103498	ependymin	Aubin-Horth 2015	Aubin-Horth 2015	salmon	sneaking and maturity	whole brain	microarray	associated
camp repsonsive element modulator (crem)	cremb	ENSDARG00000102899	cAMP responsive element modulator b	Partridge 2016	Partridge 2016	bluegill sunfish	ART parental males	whole brain	RNA seq	associated
Adrenal hormone receptor mineralocorticoid receptor	nr3c2	ENSDARG00000102082	nuclear receptor subfamily 3, group C, member 2	Nugent 2016	Nugent 2016	ocellated wrasse	ART	whole brain	candidate approach	associated
neuromodulin (GAP43)	gap43	ENSDARG00000099744	growth associated protein 43	Renn 2008	Renn 2008	Astatotilapia burtoni	ART	whole brain	microarray	associated
foxo1a	foxo1a	ENSDARG00000099555	forkhead box O1 a	Todd 2017	Todd 2017	bluehead wrasse	ART	forebrain and gonad	RNA seq	associated
O-linked N-acetylglucosamine (GlcNAc) transferase (ogt)	ogt.2	ENSDARG00000099455	O-linked N-acetylglucosamine (GlcNAc) transferase, tandem duplicate 2	Partridge 2016	Partridge 2016	bluegill sunfish	ART satellite males	whole brain	RNA seq	associated
cdo1	cdo1	ENSDARG00000099389	cysteine dioxygenase, type I	Todd 2017	Todd 2017	bluehead wrasse	ART	forebrain and gonad	RNA seq	associated
cysteine dioxygenase type 1 (cdo1)	cdo1	ENSDARG00000099389	cysteine dioxygenase, type I	Partridge 2016	Partridge 2016	bluegill sunfish	ART parental males	whole brain	RNA seq	associated
SET domain, bifurcated 1 (setdb1)	setdb1b	ENSDARG00000099021	SET domain, bifurcated 1b	Partridge 2016	Partridge 2016	bluegill sunfish	ART satellite males	whole brain	RNA seq	associated
aromatase	cyp19a1b	ENSDARG00000098360	cytochrome P450, family 19, subfamily A, polypeptide 1b	Todd 2017	Todd 2017	bluehead wrasse	females	forebrain and gonad	RNA seq	associated
aromatase brain	cyp19a1b	ENSDARG00000098360	cytochrome P450, family 19, subfamily A, polypeptide 1b	Renn 2008	Renn 2008	Astatotilapia burtoni	ART	whole brain	microarray (candidate)	associated
brain aromatase	cyp19a1b	ENSDARG00000098360	cytochrome P450, family 19, subfamily A, polypeptide 1b	Maruska 2013	Maruska 2013	Astatotilapia burtoni	male social rank	several brain subregions	candidate approach	weakly associated
cyp19a1	cyp19a1b	ENSDARG00000098360	cytochrome P450, family 19, subfamily A, polypeptide 1b	Schunter 2014	Schunter 2014	black-faced blenny	ART	whole brain	RNA seq - candidate	associated
cyp19a1b	cyp19a1b	ENSDARG00000098360	cytochrome P450, family 19, subfamily A, polypeptide 1b	Wong 2014	Wong 2014	Danio rerio	male-female	whole brain	RNA seq	associated
cyp19a1b	cyp19a1b	ENSDARG00000098360	cytochrome P450, family 19, subfamily A, polypeptide 1b	Martinez 2014	Böhne 2013	various	sex determination	gonads	Review	does not apply (review)
cyp19a1b	cyp19a1b	ENSDARG00000098360	cytochrome P450, family 19, subfamily A, polypeptide 1b	Partridge 2016	Schunter 2014	bluegill sunfish				does not apply (review)
RNA binding protein 5	rbm5	ENSDARG00000098280	RNA binding motif protein 5	Renn 2008	Renn 2008	Astatotilapia burtoni	female	whole brain	microarray	associated
protachykinin-like	tac3b	ENSDARG00000097596	tachykinin 3b	Partridge 2016	Partridge 2016	bluegill sunfish	females	whole brain	RNA seq	associated
protachykinin-like	tac4	ENSDARG00000096234	tachykinin 4	Partridge 2016	Partridge 2016	bluegill sunfish	females	whole brain	RNA seq	associated
dio2	dio2	ENSDARG00000094857	iodothyronine deiodinase 2	Wong 2014	Wong 2014	Danio rerio	male-female	whole brain	RNA seq	associated
igf1	igf1	ENSDARG00000094132	insulin-like growth factor 1	Wong 2014	Wong 2014	Danio rerio	male-female	whole brain	RNA seq	associated
neuronal tyrosine phosphoinositide 3 kinase adaptor 2 nyap2	nyap2b	ENSDARG00000093357	neuronal tyrosine-phosphorylated phosphoinositide-3-kinase adaptor 2b	Partridge 2016	Partridge 2016	bluegill sunfish	ART parental males	whole brain	RNA seq	associated
protachykinin-like	tac3a	ENSDARG00000093089	tachykinin 3a	Partridge 2016	Partridge 2016	bluegill sunfish	females	whole brain	RNA seq	associated
cyp27c1	cyp27c1	ENSDARG00000092660	cytochrome P450, family 27, subfamily C, polypeptide 1	Todd 2017	Todd 2017	bluehead wrasse	ART	forebrain and gonad	RNA seq	associated
gpsm1	gpsm1a	ENSDARG00000092517	G protein signaling modulator 1a	Schunter 2014	Schunter 2014	black-faced blenny	ART	whole brain	RNA seq	associated
galanin	galn	ENSDARG00000091377	galanin/GMAP prepropeptide	Renn 2008	Renn 2008	Astatotilapia burtoni	ART	whole brain	microarray (candidate)	associated
galanin/GMAP prepropeptide (gal)	galn	ENSDARG00000091377	galanin/GMAP prepropeptide	Partridge 2016	Partridge 2016	bluegill sunfish	females	whole brain	RNA seq	associated
macf1	macf1b	ENSDARG00000089435	microtubule-actin crosslinking factor 1b	Schunter 2014	Schunter 2014	black-faced blenny	females-males	whole brain	RNA seq - isoforms	associated
CDC-like kinase 4a	clk4a	ENSDARG00000089372	CDC-like kinase 4a	Partridge 2016	Partridge 2016	bluegill sunfish	ART satellite males	whole brain	RNA seq	associated
mapkapk3	mapkapk3	ENSDARG00000089016	mitogen-activated protein kinase-activated protein kinase 3	Schunter 2014	Schunter 2014	black-faced blenny	ART	whole brain	RNA seq	associated
hmgcll1	hmgcll1	ENSDARG00000088740	3-hydroxymethyl-3-methylglutaryl-CoA lyase-like 1	Todd 2017	Todd 2017	bluehead wrasse	ART	forebrain and gonad	RNA seq	associated
septin 7	sept7a	ENSDARG00000087647	septin 7a	Renn 2008	Renn 2008	Astatotilapia burtoni	ART	whole brain	microarray	associated
cux2b	cux2b	ENSDARG00000086345	cut-like homeobox 2b	Todd 2017	Todd 2017	bluehead wrasse	ART	forebrain and gonad	RNA seq	associated
rassf7a	rassf7a	ENSDARG00000079917	Ras association (RalGDS/AF-6) domain family (N-terminal) member 7a	Todd 2017	Todd 2017	bluehead wrasse	ART	forebrain and gonad	RNA seq	associated
gaba receptor beta subunit	gabrb2	ENSDARG00000079586	gamma-aminobutyric acid (GABA) A receptor, beta 2	Renn 2008	Renn 2008	Astatotilapia burtoni	ART	whole brain	microarray	associated
neuronal tyrosine phosphoinositide 3 kinase adaptor 2 nyap2	nyap2a	ENSDARG00000079581	neuronal tyrosine-phosphorylated phosphoinositide-3-kinase adaptor 2a	Partridge 2016	Partridge 2016	bluegill sunfish	ART parental males	whole brain	RNA seq	associated
fgf9	fgf9	ENSDARG00000078625	fibroblast growth factor 9	Martinez 2014	Nef 2009	various	sex determination	gonads	Review	does not apply (review)
cat eye syndrome chromosome region, candidate 2 (cecr2)	cecr2	ENSDARG00000078310	cat eye syndrome chromosome region, candidate 2	Partridge 2016	Partridge 2016	bluegill sunfish	ART satellite males	whole brain	RNA seq	associated
sox11a	sox11a	ENSDARG00000077811	SRY (sex determining region Y)-box 11a	Todd 2017	Todd 2017	bluehead wrasse	ART	forebrain and gonad	RNA seq	associated
gdpd5a	gdpd5a	ENSDARG00000077284	glycerophosphodiester phosphodiesterase domain containing 5a	Wong 2014	Wong 2014	Danio rerio	male-female	whole brain	RNA seq	associated
scaf4	scaf4a	ENSDARG00000077093	SR-related CTD-associated factor 4a	Todd 2017	Todd 2017	bluehead wrasse	females	forebrain and gonad	RNA seq	associated
V1aR Vasotocin receptor 1a	avpr1aa	ENSDARG00000077083	arginine vasopressin receptor 1Aa	Nugent 2016	Nugent 2016	ocellated wrasse	ART	whole brain	candidate approach	not associated
aldh1l1	aldh1l1	ENSDARG00000077004	aldehyde dehydrogenase 1 family, member L1	Schunter 2014	Schunter 2014	black-faced blenny	ART	whole brain	RNA seq	associated
pmchl	pmchl	ENSDARG00000076978	pro-melanin-concentrating hormone, like	Wong 2014	Wong 2014	Danio rerio	male-female	whole brain	RNA seq	not associated
chromogranin	chgb	ENSDARG00000076500	chromogranin B	Renn 2008	Renn 2008	Astatotilapia burtoni	ART	whole brain	microarray	associated
proSAAS	pcsk1nl	ENSDARG00000076170	proprotein convertase subtilisin/kexin type 1 inhibitor, like	Todd 2017	Todd 2017	bluehead wrasse	ART	forebrain and gonad	RNA seq	associated
gaba receptor beta subunit	gabrb1	ENSDARG00000076127	gamma-aminobutyric acid (GABA) A receptor, beta 1	Renn 2008	Renn 2008	Astatotilapia burtoni	ART	whole brain	microarray	associated
gsdf	gsdf	ENSDARG00000075301	gonadal somatic cell derived factor	Martinez 2014	Heule 2014	various	sex determination	gonads	Review	does not apply (review)
amer2	amer2	ENSDARG00000075222	APC membrane recruitment protein 2	Todd 2017	Todd 2017	bluehead wrasse	ART	forebrain and gonad	RNA seq	associated
sphingosine 1 phosphate receptor 4 s1pr4	s1pr4	ENSDARG00000074851	sphingosine-1-phosphate receptor 4	Partridge 2016	Partridge 2016	bluegill sunfish	ART parental males	whole brain	RNA seq	associated
rem2	rem2	ENSDARG00000074064	RAS (RAD and GEM)-like GTP binding 2	Todd 2017	Todd 2017	bluehead wrasse	ART	forebrain and gonad	RNA seq	associated
beta 1 integrin	itgb1a	ENSDARG00000071863	integrin, beta 1a	Aubin-Horth 2015	Aubin-Horth 2015	salmon	sneaking and maturity	whole brain	microarray	associated
ptgdsb	ptgdsb.2	ENSDARG00000071626	prostaglandin D2 synthase b, tandem duplicate 2	Wong 2014	Wong 2014	Danio rerio	male-female	whole brain	RNA seq	associated
follicle stimulating hormone receptor	fshr	ENSDARG00000071494	follicle stimulating hormone receptor	Martinez 2014	Hayashi 2010	various	sex determination	gonads	Review	does not apply (review)
wnt4	wnt4a	ENSDARG00000071208	wingless-type MMTV integration site family, member 4a	Martinez 2014	Nef 2009	various	sex determination	gonads	Review	does not apply (review)
cholecystokinin	ccka	ENSDARG00000070810	cholecystokinin a	Renn 2008	Renn 2008	Astatotilapia burtoni	ART	whole brain	microarray	associated
cx35b	gjd2b	ENSDARG00000070781	gap junction protein delta 2b	Todd 2017	Todd 2017	bluehead wrasse	females	forebrain and gonad	RNA seq	associated
slc25a18	slc25a18	ENSDARG00000070717	solute carrier family 25 (glutamate carrier), member 18	Wong 2014	Wong 2014	Danio rerio	male-female	whole brain	RNA seq	associated
protein kinase C delta prkcd	prkcdb	ENSDARG00000070651	protein kinase C, delta b	Schunter 2014	Schunter 2014	black-faced blenny	ART	whole brain	RNA seq	associated
arf3	arf3a	ENSDARG00000070539	ADP-ribosylation factor 3a	Schunter 2014	Schunter 2014	black-faced blenny	ART	whole brain	RNA seq	associated
SUZ12 polycomb repressive complex 2a subunit	suz12a	ENSDARG00000070256	SUZ12 polycomb repressive complex 2a subunit	Partridge 2016	Partridge 2016	bluegill sunfish	ART satellite males	whole brain	RNA seq	associated
elongation factor 1a	eef1a1b	ENSDARG00000069951	eukaryotic translation elongation factor 1 alpha 1b	Renn 2008	Renn 2008	Astatotilapia burtoni	ART	whole brain	microarray	associated
neurogranin	nrgnb	ENSDARG00000069361	neurogranin (protein kinase C substrate, RC3) b	Renn 2008	Renn 2008	Astatotilapia burtoni	ART	whole brain	microarray	associated
proopiomelanocortin	pomcb	ENSDARG00000069307	proopiomelanocortin b	Aubin-Horth 2015	Aubin-Horth 2015	salmon	sneaking and maturity	whole brain	microarray	associated
proopiomelanocortin	pomcb	ENSDARG00000069307	proopiomelanocortin b	Renn 2008	Renn 2008	Astatotilapia burtoni	ART	whole brain	microarray	associated
alpha 2 HS glycoprotein	ahsg2	ENSDARG00000069293	alpha-2-HS-glycoprotein 2	Renn 2008	Renn 2008	Astatotilapia burtoni	ART	whole brain	microarray	associated
Aldehyde dehydrogenase 9 family member A1	aldh9a1a.1	ENSDARG00000069100	aldehyde dehydrogenase 9 family, member A1a, tandem duplicate 1	Renn 2008	Renn 2008	Astatotilapia burtoni	ART	whole brain	microarray	associated
potassium voltge gated channel, isk-related family (kcne4)	kcne4	ENSDARG00000068257	potassium voltage-gated channel, Isk-related family, member 4	Partridge 2016	Partridge 2016	bluegill sunfish	ART parental males	whole brain	RNA seq	associated
trib2	trib2	ENSDARG00000068179	tribbles pseudokinase 2	Schunter 2014	Schunter 2014	black-faced blenny	ART	whole brain	RNA seq	associated
natriuretic peptide	nppc	ENSDARG00000068126	natriuretic peptide C	Renn 2008	Renn 2008	Astatotilapia burtoni	ART	whole brain	microarray	associated
AR	ar	ENSDARG00000067976	androgen receptor	Nugent 2016	Nugent 2016	ocellated wrasse	ART	whole brain	candidate approach	not associated
AR alpha	ar	ENSDARG00000067976	androgen receptor	Maruska 2013	Maruska 2013	Astatotilapia burtoni	male social rank	several brain subregions	candidate approach	weakly associated
AR beta	ar	ENSDARG00000067976	androgen receptor	Maruska 2013	Maruska 2013	Astatotilapia burtoni	male social rank	several brain subregions	candidate approach	weakly associated
Somatostatin receptor type 1 sstr1	sstr1b	ENSDARG00000067925	somatostatin receptor 1b	Schunter 2014	Schunter 2014	black-faced blenny	ART	whole brain	RNA seq - candidate	associated
ATP synthase 6	mt-atp6	ENSDARG00000063911	ATP synthase 6, mitochondrial	Renn 2008	Renn 2008	Astatotilapia burtoni	female	whole brain	microarray	associated
shisa7b	shisa7b	ENSDARG00000063144	shisa family member 7	Todd 2017	Todd 2017	bluehead wrasse	ART	forebrain and gonad	RNA seq	associated
CLK4-associating serine/arginine rich protein (clasrp)	clasrp	ENSDARG00000061742	CLK4-associating serine/arginine rich protein	Partridge 2016	Partridge 2016	bluegill sunfish	ART satellite males	whole brain	RNA seq	associated
nuclear receptor subfamily 1, group D, member 4b	nr1d4b	ENSDARG00000059370	nuclear receptor subfamily 1, group D, member 4b	Partridge 2016	Partridge 2016	bluegill sunfish	ART parental males	whole brain	RNA seq	associated
serine/arginine-rich splicing factor 3-like srsf3	srsf3b	ENSDARG00000059360	serine/arginine-rich splicing factor 3b	Partridge 2016	Partridge 2016	bluegill sunfish	ART satellite males	whole brain	RNA seq	associated
arginine vasotocin	avp	ENSDARG00000058567	arginine vasopressin	Renn 2008	Renn 2008	Astatotilapia burtoni	ART	whole brain	microarray (candidate)	associated
arginine vasotocin / vasopressin	avp	ENSDARG00000058567	arginine vasopressin	Stiver 2015	Stiver 2015	ocellated wrasse	ART	whole brain	microarray	weakly associated
arginine vasotocin avt	avp	ENSDARG00000058567	arginine vasopressin	Partridge 2016	Partridge 2016	bluegill sunfish	ART satellite males	whole brain	RNA seq	not associated
avt	avp	ENSDARG00000058567	arginine vasopressin	Schunter 2014	Schunter 2014	black-faced blenny	ART	whole brain	RNA seq	not associated
cytosolic 5' nucleotidase II nt5c2	nt5c2b	ENSDARG00000058231	5'-nucleotidase, cytosolic Iib	Partridge 2016	Partridge 2016	bluegill sunfish	ART parental males	whole brain	RNA seq	associated
Rab33a	Rab33a	ENSDARG00000057394	RAB33A, member RAS oncogene family	Schunter 2014	Schunter 2014	black-faced blenny	ART	whole brain	RNA seq	associated
swap70b	swap70b	ENSDARG00000057286	switching B-cell complex subunit SWAP70b	Todd 2017	Todd 2017	bluehead wrasse	ART	forebrain and gonad	RNA seq	associated
rap1gap	rap1gap	ENSDARG00000056554	RAP1 GTPase activating protein	Schunter 2014	Schunter 2014	black-faced blenny	females-males	whole brain	RNA seq - isoforms	associated
gnrh	gnrh3	ENSDARG00000056214	gonadotropin-releasing hormone 3	Partridge 2016	Partridge 2016	bluegill sunfish	ART satellite males	whole brain	RNA seq	not associated
GnRH3	gnrh3	ENSDARG00000056214	gonadotropin-releasing hormone 3	Renn 2008	Renn 2008	Astatotilapia burtoni	ART	whole brain	microarray (candidate)	not associated
Aldehyde dehydrogenase 9 family member A1	aldh9a1a.2	ENSDARG00000055331	aldehyde dehydrogenase 9 family, member A1a, tandem duplicate 2	Renn 2008	Renn 2008	Astatotilapia burtoni	ART	whole brain	microarray	associated
ncs1	ncs1a	ENSDARG00000055229	neuronal calcium sensor 1a	Schunter 2014	Schunter 2014	black-faced blenny	ART	whole brain	RNA seq	associated
gpsm1	gpsm1b	ENSDARG00000054874	G protein signaling modulator 1b	Schunter 2014	Schunter 2014	black-faced blenny	ART	whole brain	RNA seq	associated
gpsm1b	gpsm1b	ENSDARG00000054874	G protein signaling modulator 1b	Todd 2017	Todd 2017	bluehead wrasse	ART	forebrain and gonad	RNA seq	associated
ncs1	ncs1b	ENSDARG00000054186	neuronal calcium sensor 1b	Schunter 2014	Schunter 2014	black-faced blenny	ART	whole brain	RNA seq	associated
pyya	pyya	ENSDARG00000053449	peptide YYa	Todd 2017	Todd 2017	bluehead wrasse	ART	forebrain and gonad	RNA seq	associated
beta 1 integrin	itgb1b.1	ENSDARG00000053232	integrin, beta 1b.1	Aubin-Horth 2015	Aubin-Horth 2015	salmon	sneaking and maturity	whole brain	microarray	associated
natriuretic peptide	nppa	ENSDARG00000052960	natriuretic peptide A	Renn 2008	Renn 2008	Astatotilapia burtoni	ART	whole brain	microarray	associated
natriuretic peptide	nppb	ENSDARG00000052958	natriuretic peptide B	Renn 2008	Renn 2008	Astatotilapia burtoni	ART	whole brain	microarray	associated
septin 7	sept7b	ENSDARG00000052673	septin 7b	Renn 2008	Renn 2008	Astatotilapia burtoni	ART	whole brain	microarray	associated
rtn4rl2	rtn4rl2a	ENSDARG00000052012	reticulon 4 receptor-like 2a	Todd 2017	Todd 2017	bluehead wrasse	females	forebrain and gonad	RNA seq	associated
V1aR Vasotocin receptor 1a	avpr1ab	ENSDARG00000045788	arginine vasopressin receptor 1Ab	Nugent 2016	Nugent 2016	ocellated wrasse	ART	whole brain	candidate approach	not associated
gnrh	gnrh2	ENSDARG00000044754	gonadotropin-releasing hormone 2	Partridge 2016	Partridge 2016	bluegill sunfish	ART satellite males	whole brain	RNA seq	not associated
GnRh2	gnrh2	ENSDARG00000044754	gonadotropin-releasing hormone 2	Renn 2008	Renn 2008	Astatotilapia burtoni	ART	whole brain	microarray (candidate)	not associated
sox9	sox9b	ENSDARG00000043923	SRY (sex determining region Y)-box 9b	Martinez 2014	Nef 2009	various	sex determination	gonads	Review	does not apply (review)
proopiomelanocortin	pomca	ENSDARG00000043135	proopiomelanocortin a	Aubin-Horth 2015	Aubin-Horth 2015	salmon	sneaking and maturity	whole brain	microarray	associated
proopiomelanocortin	pomca	ENSDARG00000043135	proopiomelanocortin a	Renn 2008	Renn 2008	Astatotilapia burtoni	ART	whole brain	microarray	associated
similar to synaptophysin	sypa	ENSDARG00000042974	synaptophysin a	Renn 2008	Renn 2008	Astatotilapia burtoni	ART	whole brain	microarray	associated
isotocin	oxt	ENSDARG00000042845	oxytocin	Todd 2017	Todd 2017	bluehead wrasse	ART	forebrain and gonad	RNA seq	associated
c7a	c7a	ENSDARG00000042172	complement component 7a	Todd 2017	Todd 2017	bluehead wrasse	ART	forebrain and gonad	RNA seq	associated
aromatase gonad	cyp19a1a	ENSDARG00000041348	cytochrome P450, family 19, subfamily A, polypeptide 1a	Renn 2008	Renn 2008	Astatotilapia burtoni	ART	whole brain	microarray (candidate)	not associated
cyp19a1	cyp19a1a	ENSDARG00000041348	cytochrome P450, family 19, subfamily A, polypeptide 1a	Schunter 2014	Schunter 2014	black-faced blenny	ART	whole brain	RNA seq - candidate	associated
cyp19a1a	cyp19a1a	ENSDARG00000041348	cytochrome P450, family 19, subfamily A, polypeptide 1a	Martinez 2014	Böhne 2013	various	sex determination	gonads	Review	does not apply (review)
gonadal aromatase cyp19a	cyp19a1a	ENSDARG00000041348	cytochrome P450, family 19, subfamily A, polypeptide 1a	Martinez 2014	Böhne et al 2013, Nakamura 2009, Wong 2014, Schunter 2014	various	sex determination	gonads	Review	does not apply (review)
SET domain, bifurcated 1 (setdb1)	setdb1a	ENSDARG00000041243	SET domain, bifurcated 1a	Partridge 2016	Partridge 2016	bluegill sunfish	ART satellite males	whole brain	RNA seq	associated
Pdcd4	pdcd4b	ENSDARG00000041022	programmed cell death 4b	Renn 2008	Renn 2008	Astatotilapia burtoni	ART	whole brain	microarray	associated
olig2	olig2	ENSDARG00000040946	oligodendrocyte lineage transcription factor 2	Wong 2014	Wong 2014	Danio rerio	male-female	whole brain	RNA seq	associated
sst1	sst1.1	ENSDARG00000040799	somatostatin 1, tandem duplicate 1	Partridge 2016	Partridge 2016	bluegill sunfish	ART satellite males	whole brain	RNA seq	associated
fosl2	fosl2	ENSDARG00000040623	fos-like antigen 2	Todd 2017	Todd 2017	bluehead wrasse	females	forebrain and gonad	RNA seq	associated
glycoprotein alpha subunit	cga	ENSDARG00000040479	glycoprotein hormones, alpha polypeptide	Renn 2008	Renn 2008	Astatotilapia burtoni	ART	whole brain	microarray	associated
gonadotropin alpha subunit	cga	ENSDARG00000040479	glycoprotein hormones, alpha polypeptide	Stiver 2015	Stiver 2015	ocellated wrasse	ART	whole brain	microarray	associated
wnt4	wnt4b	ENSDARG00000040159	wingless-type MMTV integration site family, member 4b	Martinez 2014	Nef 2009	various	sex determination	gonads	Review	does not apply (review)
neurogranin	nrgna	ENSDARG00000039626	neurogranin (protein kinase C substrate, RC3) a	Renn 2008	Renn 2008	Astatotilapia burtoni	ART	whole brain	microarray	associated
atf4a	atf4a	ENSDARG00000039515	activating transcription factor 4a	Todd 2017	Todd 2017	bluehead wrasse	ART	forebrain and gonad	RNA seq	associated
elongation factor 1a	eef1a1a	ENSDARG00000039502	eukaryotic translation elongation factor 1 alpha 1a	Renn 2008	Renn 2008	Astatotilapia burtoni	ART	whole brain	microarray	associated
cytosolic 5' nucleotidase II nt5c2	nt5c2a	ENSDARG00000039399	5'-nucleotidase, cytosolic IIa	Partridge 2016	Partridge 2016	bluegill sunfish	ART parental males	whole brain	RNA seq	associated
RNA binding protein 25-like	rbm25a	ENSDARG00000039266	RNA binding motif protein 25a	Partridge 2016	Partridge 2016	bluegill sunfish	ART satellite males	whole brain	RNA seq	associated
phf20	phf20b	ENSDARG00000038737	PHD finger protein 20, b	Schunter 2014	Schunter 2014	black-faced blenny	ART	whole brain	RNA seq - isoforms	associated
secretogranin II	scg2b	ENSDARG00000038574	secretogranin II (chromogranin C) b	Renn 2008	Renn 2008	Astatotilapia burtoni	ART	whole brain	microarray	associated
somatolactin	smtla	ENSDARG00000038191	somatolactin alpha	Aubin-Horth 2015	Aubin-Horth 2015	salmon	sneaking and maturity	whole brain	microarray	associated
somatolactin precursor	smtla	ENSDARG00000038191	somatolactin alpha	Renn 2008	Renn 2008	Astatotilapia burtoni	ART	whole brain	microarray	associated
tilapia growth hormone	gh1	ENSDARG00000038185	growth hormone 1	Renn 2008	Renn 2008	Astatotilapia burtoni	ART	whole brain	microarray	associated
prolactin	prl	ENSDARG00000037946	prolactin	Aubin-Horth 2015	Aubin-Horth 2015	salmon	sneaking and maturity	whole brain	microarray	associated
prolactin 1	prl	ENSDARG00000037946	prolactin	Renn 2008	Renn 2008	Astatotilapia burtoni	ART	whole brain	microarray	associated
prolactin 2	prl	ENSDARG00000037946	prolactin	Renn 2008	Renn 2008	Astatotilapia burtoni	ART	whole brain	microarray	associated
beta-actin	actb1	ENSDARG00000037746	actin, beta 1	Renn 2008	Renn 2008	Astatotilapia burtoni	ART	whole brain	microarray	associated
rtn4rl2	rtn4rl2b	ENSDARG00000037495	reticulon 4 receptor-like 2b	Todd 2017	Todd 2017	bluehead wrasse	females	forebrain and gonad	RNA seq	associated
egr1	egr1	ENSDARG00000037421	early growth response 1	Partridge 2016	Partridge 2016	bluegill sunfish	ART satellite males	whole brain	RNA seq	associated
egr-1	egr1	ENSDARG00000037421	early growth response 1	Maruska 2013	Maruska 2013	Astatotilapia burtoni	male social rank	several brain subregions	candidate approach	associated
Aldehyde dehydrogenase 9 family member A1	aldh9a1b	ENSDARG00000037061	aldehyde dehydrogenase 9 family, member A1b	Renn 2008	Renn 2008	Astatotilapia burtoni	ART	whole brain	microarray	associated
arf3	arf3b	ENSDARG00000036998	ADP-ribosylation factor 3b	Schunter 2014	Schunter 2014	black-faced blenny	ART	whole brain	RNA seq	associated
MHC-1 ZBA	mhc1zba	ENSDARG00000036588	major histocompatibility complex class I ZBA	Todd 2017	Todd 2017	bluehead wrasse	ART	forebrain and gonad	RNA seq	associated
prkar2b	prkar2b	ENSDARG00000036446	protein kinase, cAMP-dependent, regulatory, type II, beta	Schunter 2014	Schunter 2014	black-faced blenny	females-males	whole brain	RNA seq - isoforms	associated
Bmal1	arntl1b	ENSDARG00000035732	aryl hydrocarbon receptor nuclear translocator-like 1b	Aubin-Horth 2015	Aubin-Horth 2015	salmon	sneaking and maturity	whole brain	microarray	associated
Schip-1, Schwannomin interacting protein 1	schip1	ENSDARG00000035175	schwannomin interacting protein 1	Renn 2008	Renn 2008	Astatotilapia burtoni	ART	whole brain	microarray	associated
ER beta	esr2b	ENSDARG00000034181	estrogen receptor 2b	Nugent 2016	Nugent 2016	ocellated wrasse	ART	whole brain	candidate approach	associated
ER beta beta	esr2b	ENSDARG00000034181	estrogen receptor 2b	Maruska 2013	Maruska 2013	Astatotilapia burtoni	male social rank	several brain subregions	candidate approach	weakly associated
estrogen receptors	esr2b	ENSDARG00000034181	estrogen receptor 2b	Renn 2008	Renn 2008	Astatotilapia burtoni	ART	whole brain	microarray	associated
neuroserpin	serpini1	ENSDARG00000034168	serpin peptidase inhibitor, clade I (neuroserpin), member 1	Renn 2008	Renn 2008	Astatotilapia burtoni	ART	whole brain	microarray	associated
IGF-2 receptor	igf2b	ENSDARG00000033307	insulin-like growth factor 2b	Aubin-Horth 2015	Aubin-Horth 2015	salmon	sneaking and maturity	whole brain	microarray	associated
sst1	sst1.2	ENSDARG00000033161	somatostatin 1, tandem duplicate 2	Partridge 2016	Partridge 2016	bluegill sunfish	ART satellite males	whole brain	RNA seq	associated
cfos	fosab	ENSDARG00000031683	v-fos FBJ murine osteosarcoma viral oncogene homolog Ab	Wong 2014	Wong 2014	Danio rerio	male-female	whole brain	RNA seq	not associated
c-fos	fosab	ENSDARG00000031683	v-fos FBJ murine osteosarcoma viral oncogene homolog Ab	Maruska 2013	Maruska 2013	Astatotilapia burtoni	male social rank	several brain subregions	candidate approach	associated
pancreatic progeinitor cell differentiation and proliferation (ppdpf)	ppdpfb	ENSDARG00000031317	pancreatic progenitor cell differentiation and proliferation factor b	Partridge 2016	Partridge 2016	bluegill sunfish	ART parental males	whole brain	RNA seq	associated
arginine/serine-rich protein 1	rsrp1	ENSDARG00000030440	arginine/serine-rich protein 1	Partridge 2016	Partridge 2016	bluegill sunfish	ART satellite males	whole brain	RNA seq	associated
macf1	macf1a	ENSDARG00000028533	microtubule-actin crosslinking factor 1a	Schunter 2014	Schunter 2014	black-faced blenny	females-males	whole brain	RNA seq - isoforms	associated
aldh2.2	aldh2.2	ENSDARG00000028087	aldehyde dehydrogenase 2 family (mitochondrial), tandem duplicate 2	Todd 2017	Todd 2017	bluehead wrasse	ART	forebrain and gonad	RNA seq	associated
ptgdsb	ptgdsb.1	ENSDARG00000027088	prostaglandin D2 synthase b, tandem duplicate 1	Wong 2014	Wong 2014	Danio rerio	male-female	whole brain	RNA seq	associated
alpha 2 HS glycoprotein	ahsg1	ENSDARG00000026764	alpha-2-HS-glycoprotein 1	Renn 2008	Renn 2008	Astatotilapia burtoni	ART	whole brain	microarray	associated
serine/arginine-rich splicing factor 3-like srsf3	srsf3a	ENSDARG00000025397	serine/arginine-rich splicing factor 3a	Partridge 2016	Partridge 2016	bluegill sunfish	ART satellite males	whole brain	RNA seq	associated
Adrenal hormone receptor Glucorticoid receptor	nr3c1	ENSDARG00000025032	nuclear receptor subfamily 3, group C, member 1 (glucocorticoid receptor)	Nugent 2016	Nugent 2016	ocellated wrasse	ART	whole brain	candidate approach	associated
brp44l	mpc2	ENSDARG00000024478	mitochondrial pyruvate carrier 2	Aubin-Horth 2015	Aubin-Horth 2015	salmon	sneaking and maturity	whole brain	microarray	associated
gaba receptor beta subunit	gabrb3	ENSDARG00000023771	gamma-aminobutyric acid (GABA) A receptor, beta 3	Renn 2008	Renn 2008	Astatotilapia burtoni	ART	whole brain	microarray	associated
gamma-aminobutyric acid (GABA) A receptor, beta 3	gabrb3	ENSDARG00000023771	gamma-aminobutyric acid (GABA) A receptor, beta 3	Partridge 2016	Partridge 2016	bluegill sunfish	ART parental males	whole brain	RNA seq	associated
hsd17b3	hsd17b3	ENSDARG00000023287	hydroxysteroid (17-beta) dehydrogenase 3	Todd 2017	Todd 2017	bluehead wrasse	ART	forebrain and gonad	RNA seq	associated
hsd17b3	hsd17b3	ENSDARG00000023287	hydroxysteroid (17-beta) dehydrogenase 3	Wong 2014	Wong 2014	Danio rerio	male-female	whole brain	RNA seq	associated
camp repsonsive element modulator (crem)	crema	ENSDARG00000023217	cAMP responsive element modulator a	Partridge 2016	Partridge 2016	bluegill sunfish	ART parental males	whole brain	RNA seq	associated
beta 1 integrin	itgb1b.2	ENSDARG00000022689	integrin, beta 1b.2	Aubin-Horth 2015	Aubin-Horth 2015	salmon	sneaking and maturity	whole brain	microarray	associated
Enolase 1	eno1a	ENSDARG00000022456	enolase 1a, (alpha)	Renn 2008	Renn 2008	Astatotilapia burtoni	ART	whole brain	microarray	associated
Pdcd4	pdcd4a	ENSDARG00000021702	programmed cell death 4a	Renn 2008	Renn 2008	Astatotilapia burtoni	ART	whole brain	microarray	associated
col1a2	col1a2	ENSDARG00000020007	collagen, type I, alpha 2	Schunter 2014	Schunter 2014	black-faced blenny	females-males	whole brain	RNA seq	associated
gabbr1a	gabbr1a	ENSDARG00000018967	gamma-aminobutyric acid (GABA) B receptor, 1a	Wong 2014	Wong 2014	Danio rerio	male-female	whole brain	RNA seq	associated
scaf4	scaf4b	ENSDARG00000018854	SR-related CTD-associated factor 4b	Todd 2017	Todd 2017	bluehead wrasse	females	forebrain and gonad	RNA seq	associated
neurotrophin brain-derieved neurotrophic factor BDNF	bdnf	ENSDARG00000018817	brain-derived neurotrophic factor	Nugent 2016	Nugent 2016	ocellated wrasse	ART	whole brain	candidate approach	associated
abhd3	abhd3	ENSDARG00000018809	abhydrolase domain containing 3	Todd 2017	Todd 2017	bluehead wrasse	ART	forebrain and gonad	RNA seq	associated
prolactin	prl2	ENSDARG00000018744	prolactin 2	Aubin-Horth 2015	Aubin-Horth 2015	salmon	sneaking and maturity	whole brain	microarray	associated
IGF-2 receptor	igf2a	ENSDARG00000018643	insulin-like growth factor 2a	Aubin-Horth 2015	Aubin-Horth 2015	salmon	sneaking and maturity	whole brain	microarray	associated
somatolactin	smtlb	ENSDARG00000017251	somatolactin beta	Aubin-Horth 2015	Aubin-Horth 2015	salmon	sneaking and maturity	whole brain	microarray	associated
somatolactin precursor	smtlb	ENSDARG00000017251	omatolactin beta	Renn 2008	Renn 2008	Astatotilapia burtoni	ART	whole brain	microarray	associated
gabbr1b	gabbr1b	ENSDARG00000016667	gamma-aminobutyric acid (GABA) B receptor, 1b	Wong 2014	Wong 2014	Danio rerio	male-female	whole brain	RNA seq	not associated
ckmt1	ckmt1	ENSDARG00000016598	creatine kinase, mitochondrial 1	Wong 2014	Wong 2014	Danio rerio	male-female	whole brain	RNA seq	associated
ER alpha	esr2a	ENSDARG00000016454	estrogen receptor 2a	Nugent 2016	Nugent 2016	ocellated wrasse	ART	whole brain	candidate approach	associated
ER beta alpha	esr2a	ENSDARG00000016454	estrogen receptor 2a	Maruska 2013	Maruska 2013	Astatotilapia burtoni	male social rank	several brain subregions	candidate approach	weakly associated
estrogen receptors	esr2a	ENSDARG00000016454	estrogen receptor 2a	Renn 2008	Renn 2008	Astatotilapia burtoni	ART	whole brain	microarray	associated
b2ml	b2ml	ENSDARG00000015887	beta-2-microglobulin, like	Todd 2017	Todd 2017	bluehead wrasse	ART	forebrain and gonad	RNA seq	associated
dnmt3a	dnmt3ab	ENSDARG00000015566	DNA (cytosine-5-)-methyltransferase 3 alpha b	Cardoso 2017	Cardoso 2017	peacock blenny	ART	whole brain	RNA seq	associated
hdac1	hdac1	ENSDARG00000015427	histone deacetylase 1	Todd 2017	Todd 2017	bluehead wrasse	ART	forebrain and gonad	RNA seq	associated
rhpn2	rhpn2	ENSDARG00000014577	rhophilin, Rho GTPase binding protein 2	Todd 2017	Todd 2017	bluehead wrasse	ART	forebrain and gonad	RNA seq	associated
protachykinin-like	tac1	ENSDARG00000014490	tachykinin 1	Partridge 2016	Partridge 2016	bluegill sunfish	females	whole brain	RNA seq	associated
LUC7-like 3 pre-mRNA splicing factor	luc7l3	ENSDARG00000014366	LUC7-like 3 pre-mRNA splicing factor	Partridge 2016	Partridge 2016	bluegill sunfish	ART satellite males	whole brain	RNA seq	associated
amh1	amh	ENSDARG00000014357	anti-Mullerian hormone	Martinez 2014	Heule 2014, Kamiya 2012	various	sex determination	gonads	Review	does not apply (review)
Enolase 2	eno2	ENSDARG00000014287	enolase 2	Renn 2008	Renn 2008	Astatotilapia burtoni	ART	whole brain	microarray	associated
RNA binding motif protein, X-linked	rbmx	ENSDARG00000014244	RNA binding motif protein, X-linked	Partridge 2016	Partridge 2016	bluegill sunfish	ART satellite males	whole brain	RNA seq	associated
egfra	egfra	ENSDARG00000013847	epidermal growth factor receptor a (erythroblastic leukemia viral (v-erb-b) oncogene homolog, avian)	Todd 2017	Todd 2017	bluehead wrasse	ART	forebrain and gonad	RNA seq	associated
Enolase 1	eno1b	ENSDARG00000013750	enolase 1b, (alpha)	Renn 2008	Renn 2008	Astatotilapia burtoni	ART	whole brain	microarray	associated
inhbaa	inhbaa	ENSDARG00000012671	inhibin, beta Aa	Wong 2014	Wong 2014	Danio rerio	male-female	whole brain	RNA seq	associated
kinesin light chain 1	klc1a	ENSDARG00000009796	kinesin light chain 1a	Schunter 2014	Schunter 2014	black-faced blenny	ART sneaker males	whole brain	RNA seq - isoforms	associated
protein kinase C delta prkcd	prkcda	ENSDARG00000009208	protein kinase C, delta a	Schunter 2014	Schunter 2014	black-faced blenny	ART	whole brain	RNA seq	associated
chromogranin	chga	ENSDARG00000008829	chromogranin A	Renn 2008	Renn 2008	Astatotilapia burtoni	ART	whole brain	microarray	associated
fign	fign	ENSDARG00000008662	fidgetin	Todd 2017	Todd 2017	bluehead wrasse	females	forebrain and gonad	RNA seq	associated
sf1	sf1	ENSDARG00000008188	splicing factor 1	Martinez 2014	Navarro-Martin 2011	various	sex determination	gonads	Review	does not apply (review)
pancreatic progeinitor cell differentiation and proliferation (ppdpf)	ppdpfa	ENSDARG00000007682	pancreatic progenitor cell differentiation and proliferation factor a	Partridge 2016	Partridge 2016	bluegill sunfish	ART parental males	whole brain	RNA seq	associated
dmrt1	dmrt1	ENSDARG00000007349	Doublesex- and mab-3-related transcription factor 1	Martinez 2014	Lee 2009, Wu 2010	various	sex determination	gonads	Review	does not apply (review)
elongation factor 1a	eef1a2	ENSDARG00000006838	eukaryotic translation elongation factor 1 alpha 2	Renn 2008	Renn 2008	Astatotilapia burtoni	ART	whole brain	microarray	associated
Bmal1	arntl1a	ENSDARG00000006791	aryl hydrocarbon receptor nuclear translocator-like 1a	Aubin-Horth 2015	Aubin-Horth 2015	salmon	sneaking and maturity	whole brain	microarray	associated
RNA binding protein 25-like	rbm25b	ENSDARG00000006395	RNA binding motif protein 25b	Partridge 2016	Partridge 2016	bluegill sunfish	ART satellite males	whole brain	RNA seq	associated
CDC-like kinase 4b	clk4b	ENSDARG00000005908	CDC-like kinase 4b	Partridge 2016	Partridge 2016	bluegill sunfish	ART satellite males	whole brain	RNA seq	associated
cd9a	cd9a	ENSDARG00000005842	CD9 molecule a	Todd 2017	Todd 2017	bluehead wrasse	ART	forebrain and gonad	RNA seq	associated
dnmt3a	dnmt3aa	ENSDARG00000005394	DNA (cytosine-5-)-methyltransferase 3 alpha a	Cardoso 2017	Cardoso 2017	peacock blenny	ART	whole brain	RNA seq	associated
ppp3ca	ppp3ca	ENSDARG00000004988	protein phosphatase 3, catalytic subunit, alpha isozyme	Todd 2017	Todd 2017	bluehead wrasse	ART	forebrain and gonad	RNA seq	associated
prkcg	prkcg	ENSDARG00000004561	protein kinase C, gamma	Todd 2017	Todd 2017	bluehead wrasse	ART	forebrain and gonad	RNA seq	associated
ik	ik	ENSDARG00000004161	IK cytokine	Todd 2017	Todd 2017	bluehead wrasse	ART	forebrain and gonad	RNA seq	associated
ER alpha	esr1	ENSDARG00000004111	estrogen receptor 1	Maruska 2013	Maruska 2013	Astatotilapia burtoni	male social rank	several brain subregions	candidate approach	weakly associated
estrogen receptors	esr1	ENSDARG00000004111	estrogen receptor 1	Renn 2008	Renn 2008	Astatotilapia burtoni	ART	whole brain	microarray	associated
Madd	Madd	ENSDARG00000003495	MAP-kinase activating death domain	Schunter 2014	Schunter 2014	black-faced blenny	ART	whole brain	RNA seq	associated
sox9	sox9a	ENSDARG00000003293	SRY (sex determining region Y)-box 9a	Martinez 2014	Nef 2009	various	sex determination	gonads	Review	does not apply (review)
phf20	phf20a	ENSDARG00000002750	PHD finger protein 20, a	Schunter 2014	Schunter 2014	black-faced blenny	ART	whole brain	RNA seq - isoforms	associated
rgs5a	rgs5a	ENSDARG00000002644	regulator of G protein signaling 5a	Todd 2017	Todd 2017	bluehead wrasse	ART	forebrain and gonad	RNA seq	associated
similar to synaptophysin	sypb	ENSDARG00000002230	synaptophysin b	Renn 2008	Renn 2008	Astatotilapia burtoni	ART	whole brain	microarray	associated
hsd11b2	hsd11b2	ENSDARG00000001975	hydroxysteroid (11-beta) dehydrogenase 2	Martinez 2014	Fernandino 2013	various	sex determination	gonads	Review	does not apply (review)
cellular retinoic acid-binding protein	-more than 3 zebrafish genes identified on ZFIN, not retrieved-			Renn 2008	Renn 2008	Astatotilapia burtoni	ART	whole brain	microarray	associated
creatine kinase	-more than 3 zebrafish genes identified on ZFIN, not retrieved-			Renn 2008	Renn 2008	Astatotilapia burtoni	ART	whole brain	microarray	associated
GABA receptor alpha	-more than 3 zebrafish genes identified on ZFIN, not retrieved-			Renn 2008	Renn 2008	Astatotilapia burtoni	male	whole brain	microarray	associated
GABA-A receptor	-more than 3 zebrafish genes identified on ZFIN, not retrieved-			Renn 2008	Renn 2008	Astatotilapia burtoni	ART	whole brain	microarray	associated
Kainate receptor alpha subunit	-more than 3 zebrafish genes identified on ZFIN, not retrieved-			Renn 2008	Renn 2008	Astatotilapia burtoni	ART	whole brain	microarray	associated
Kainate receptor beta subunit	-more than 3 zebrafish genes identified on ZFIN, not retrieved-			Renn 2008	Renn 2008	Astatotilapia burtoni	ART	whole brain	microarray	associated
kainate type glutamate receptor	-more than 3 zebrafish genes identified on ZFIN, not retrieved-			Renn 2008	Renn 2008	Astatotilapia burtoni	ART	whole brain	microarray	associated
lactate dehydrogenase	-more than 3 zebrafish genes identified on ZFIN, not retrieved-			Renn 2008	Renn 2008	Astatotilapia burtoni	ART	whole brain	microarray	associated
Natrium Kalium ATPase alpha	-more than 3 zebrafish genes identified on ZFIN, not retrieved-			Renn 2008	Renn 2008	Astatotilapia burtoni	ART	whole brain	microarray	associated
Natrium Kalium ATPase beta	-more than 3 zebrafish genes identified on ZFIN, not retrieved-			Renn 2008	Renn 2008	Astatotilapia burtoni	female	whole brain	microarray	associated
NeuroD	-more than 3 zebrafish genes identified on ZFIN, not retrieved-			Renn 2008	Renn 2008	Astatotilapia burtoni	ART	whole brain	microarray	associated
somatostatin	-more than 3 zebrafish genes identified on ZFIN, not retrieved-			Renn 2008	Hofmann 2000	does not apply (introduction)	ART	does not apply (introduction)	does not apply (introduction)	does not apply (review)
amhr2	-no zebrafish gene identified on ZFIN-			Martinez 2014	Heule 2014, Kamiya 2012	various	sex determination	gonads	Review	does not apply (review)
amhy	-no zebrafish gene identified on ZFIN-			Martinez 2014	Heule 2014	various	sex determination	gonads	Review	does not apply (review)
Atp1a1a.a protein	-no zebrafish gene identified on ZFIN-			Renn 2008	Renn 2008	Astatotilapia burtoni	ART	whole brain	microarray	associated
betaine aldehyde dehydrogenase	-no zebrafish gene identified on ZFIN-			Renn 2008	Renn 2008	Astatotilapia burtoni	ART	whole brain	microarray	associated
c7orf51	-no zebrafish gene identified on ZFIN-			Schunter 2014	Schunter 2014	black-faced blenny	females-males	whole brain	RNA seq - isoforms	associated
dmY	-no zebrafish gene identified on ZFIN-			Martinez 2014	Matsuda et al 2002	various	sex determination	gonads	Review	does not apply (review)
ETS family efr1	-no zebrafish gene identified on ZFIN-			Renn 2008	Renn 2008	Astatotilapia burtoni	ART	whole brain	microarray	associated
Glutamine synthetase	-no zebrafish gene identified on ZFIN-			Renn 2008	Renn 2008	Astatotilapia burtoni	female	whole brain	microarray	associated
GnRH1	-no zebrafish gene identified on ZFIN-			Renn 2008	Renn 2008	Astatotilapia burtoni	ART	whole brain	microarray (candidate)	associated
NADH dehydrogenase subunit 2	-no zebrafish gene identified on ZFIN-			Renn 2008	Renn 2008	Astatotilapia burtoni	female	whole brain	microarray	associated
NADH ubiquinone oxidoreductase chain 1	-no zebrafish gene identified on ZFIN-			Renn 2008	Renn 2008	Astatotilapia burtoni	female	whole brain	microarray	associated
NADH ubiquinone oxidoreductase chain 1	-no zebrafish gene identified on ZFIN-			Renn 2008	Renn 2008	Astatotilapia burtoni	ART	whole brain	microarray	associated
pfkar2b	-no zebrafish gene identified on ZFIN-			Schunter 2014	Schunter 2014	black-faced blenny	females-males	whole brain	RNA seq - isoforms	associated
sdY	-no zebrafish gene identified on ZFIN-			Martinez 2014	Yano 2012	various	sex determination	gonads	Review	does not apply (review)
solute carrier family 25 alpha member 3	-no zebrafish gene identified on ZFIN-			Renn 2008	Renn 2008	Astatotilapia burtoni	female	whole brain	microarray	associated
solute carrier family 25 alpha member 5	-no zebrafish gene identified on ZFIN-			Renn 2008	Renn 2008	Astatotilapia burtoni	female	whole brain	microarray	associated
somatotropin	-no zebrafish gene identified on ZFIN-			Renn 2008	Renn 2008	Astatotilapia burtoni	ART	whole brain	microarray	associated
Uridine kinase	-no zebrafish gene identified on ZFIN-			Renn 2008	Renn 2008	Astatotilapia burtoni	ART	whole brain	microarray	associated

## Sheet: Functions from literature
search term	hypothesis	genes associated with the term on ZFIN
androgen	associated	13
androgen binding	associated	8
androgen receptor	associated	7
aromatase	associated	5
axonal growth	associated	25
beta catenin	associated	35
beta tubulin	associated	12
carboxylic acid transport	associated	201
cation homeostasis	associated	364
CCR4-NOT subunit	associated	15
chaperone	associated	89
cortisol	associated	6
electron transport	associated	97
estrogen	associated	58
estrogen receptor	associated	22
extracellular ligand-gated ion channel activity	associated	103
glucocorticoid	associated	24
gonadotropin	associated	9
granin	associated	8
growth hormone	associated	74
hormone activity	associated	496
ionotropic glutamate receptor signaling	associated	57
iron ion binding	associated	253
isoprenoid binding	associated	35
ligand gated ion channel	associated	159
MHC	associated	50
MHC II beta antigen	associated	11
mRNA processing	associated	283
mRNA splicing, via spliceosome	associated	157
neuroendocrine	associated	12
neuropeptide	associated	129
nitric oxide	associated	16
nuclear hormone receptor	associated	114
pentraxin	associated	10
potassium ion transport	associated	223
progesterone	associated	10
prolactin	associated	20
proteasome complex	associated	124
proteasome core complex	associated	29
regulation of insulin secretion	associated	23
regulation of MAP kinase activity	associated	139
retinoid binding	associated	30
small GTPase mediated signal transduction	associated	139
steroid	associated	258
steroid hormone	associated	139
steroid receptor	associated	139
synaptic plasticity	associated	19
synaptophysin	associated	5
synaptotagmin	associated	41
tachykinin	associated	11
testosterone	associated	16
wingless	associated	50
Wnt signaling pathway	associated	233
cartilage	not associated	598
detoxification	not associated	63
digestive tract development	not associated	182
fatty acid biosynthetic process	not associated	81
glucose homeostasis	not associated	39
apoptosis	not associated	80
nuclear envelope reassembly	not associated	11
response to light stimulus	not associated	210
temperature homeostasis	not associated	6
tRNA synthesis	not associated	13
tRNA transcription	not associated	10
blood vessel development	not retrieved because too many genes / too unspecific / much closer to some non-reproductive process
cardiovascular system development	not retrieved because too many genes / too unspecific / much closer to some non-reproductive process
cation transport activity	not retrieved because too many genes / too unspecific / much closer to some non-reproductive process
cellular cation transport	not retrieved because too many genes / too unspecific / much closer to some non-reproductive process
chemotaxis	not retrieved because too many genes / too unspecific / much closer to some non-reproductive process
cognitive functions	not retrieved because too many genes / too unspecific / much closer to some non-reproductive process
collagen	not retrieved because too many genes / too unspecific / much closer to some non-reproductive process
cytoskeleton	not retrieved because too many genes / too unspecific / much closer to some non-reproductive process
energy production	not retrieved because too many genes / too unspecific / much closer to some non-reproductive process
extracellular matrix component	not retrieved because too many genes / too unspecific / much closer to some non-reproductive process
extracellular region	not retrieved because too many genes / too unspecific / much closer to some non-reproductive process
G-protein-coupled receptor	not retrieved because too many genes / too unspecific / much closer to some non-reproductive process
GTP binding	not retrieved because too many genes / too unspecific / much closer to some non-reproductive process
heart development	not retrieved because too many genes / too unspecific / much closer to some non-reproductive process
histone H3	not retrieved because too many genes / too unspecific / much closer to some non-reproductive process
immune function	not retrieved because too many genes / too unspecific / much closer to some non-reproductive process
ion transmembrane transport	not retrieved because too many genes / too unspecific / much closer to some non-reproductive process
ion transport	not retrieved because too many genes / too unspecific / much closer to some non-reproductive process
lipid metabolism	not retrieved because too many genes / too unspecific / much closer to some non-reproductive process
lipid metabolism	not retrieved because too many genes / too unspecific / much closer to some non-reproductive process
locomotion	not retrieved because too many genes / too unspecific / much closer to some non-reproductive process
locomotory functions	not retrieved because too many genes / too unspecific / much closer to some non-reproductive process
mesenchymal cell differentiation	not retrieved because too many genes / too unspecific / much closer to some non-reproductive process
monocarboxylic acid metabolic process	not retrieved because too many genes / too unspecific / much closer to some non-reproductive process
morphogenesis	not retrieved because too many genes / too unspecific / much closer to some non-reproductive process
motor activity	not retrieved because too many genes / too unspecific / much closer to some non-reproductive process
negative regulation of catalytic activity	not retrieved because too many genes / too unspecific / much closer to some non-reproductive process
neural plasticity	not retrieved because too many genes / too unspecific / much closer to some non-reproductive process
neural tube formation	not retrieved because too many genes / too unspecific / much closer to some non-reproductive process
neurodegeneration	not retrieved because too many genes / too unspecific / much closer to some non-reproductive process
neurogenesis	not retrieved because too many genes / too unspecific / much closer to some non-reproductive process
neuron differentiation	not retrieved because too many genes / too unspecific / much closer to some non-reproductive process
nucleobase-containing compound transport	not retrieved because too many genes / too unspecific / much closer to some non-reproductive process
protein targeting	not retrieved because too many genes / too unspecific / much closer to some non-reproductive process
regulation of cellular catabolic process	not retrieved because too many genes / too unspecific / much closer to some non-reproductive process
regulation of hydrolase activity	not retrieved because too many genes / too unspecific / much closer to some non-reproductive process
regulation of purine nucleotide metabolic process	not retrieved because too many genes / too unspecific / much closer to some non-reproductive process
response to stimulus	not retrieved because too many genes / too unspecific / much closer to some non-reproductive process
ribosomal proteins	not retrieved because too many genes / too unspecific / much closer to some non-reproductive process
skeletal system development	not retrieved because too many genes / too unspecific / much closer to some non-reproductive process
small molecule metabolic process	not retrieved because too many genes / too unspecific / much closer to some non-reproductive process
structural molecule activity	not retrieved because too many genes / too unspecific / much closer to some non-reproductive process
zinc ion binding	not retrieved because too many genes / too unspecific / much closer to some non-reproductive process

## Sheet: Genes associated with functions
search term	zebrafish gene symbol	ZFIN ID	Gene stable ID / RefSeq ID
androgen	rspo1	ZDB-GENE-040718-44	ENSDARG00000104340
androgen	parm1	ZDB-GENE-140106-262	ENSDARG00000090996
androgen	rnf6	ZDB-GENE-100209-1	ENSDARG00000077955
androgen	ar	ZDB-GENE-060131-1	ENSDARG00000067976
androgen	pmepa1	ZDB-GENE-040718-320	ENSDARG00000039325
androgen	tcf21	ZDB-GENE-051113-88	ENSDARG00000036869
androgen	pgr	ZDB-GENE-990415-214	ENSDARG00000035966
androgen	hsd17b1	ZDB-GENE-040901-5	ENSDARG00000027469
androgen	hsd17b3	ZDB-GENE-040426-1339	ENSDARG00000023287
androgen	prkcbb	ZDB-GENE-040426-1178	ENSDARG00000022254
androgen	shbg	ZDB-GENE-030131-1324	ENSDARG00000019492
androgen	amh	ZDB-GENE-050706-192	ENSDARG00000014357
androgen	aig1	ZDB-GENE-041014-358	ENSDARG00000007171
androgen binding	rspo1	ZDB-GENE-040718-44	ENSDARG00000104340
androgen binding	rnf6	ZDB-GENE-100209-1	ENSDARG00000077955
androgen binding	ar	ZDB-GENE-060131-1	ENSDARG00000067976
androgen binding	tcf21	ZDB-GENE-051113-88	ENSDARG00000036869
androgen binding	pgr	ZDB-GENE-990415-214	ENSDARG00000035966
androgen binding	prkcbb	ZDB-GENE-040426-1178	ENSDARG00000022254
androgen binding	shbg	ZDB-GENE-030131-1324	ENSDARG00000019492
androgen binding	amh	ZDB-GENE-050706-192	ENSDARG00000014357
androgen receptor	rspo1	ZDB-GENE-040718-44	ENSDARG00000104340
androgen receptor	rnf6	ZDB-GENE-100209-1	ENSDARG00000077955
androgen receptor	ar	ZDB-GENE-060131-1	ENSDARG00000067976
androgen receptor	tcf21	ZDB-GENE-051113-88	ENSDARG00000036869
androgen receptor	pgr	ZDB-GENE-990415-214	ENSDARG00000035966
androgen receptor	prkcbb	ZDB-GENE-040426-1178	ENSDARG00000022254
androgen receptor	amh	ZDB-GENE-050706-192	ENSDARG00000014357
aromatase	cyp19a1b	ZDB-GENE-001103-4	ENSDARG00000098360
aromatase	cyp1a	ZDB-GENE-011219-1	ENSDARG00000098315
aromatase	cyp1b1	ZDB-GENE-030902-1	ENSDARG00000068934
aromatase	cyp19a1a	ZDB-GENE-990415-43	ENSDARG00000041348
aromatase	cyp1d1	ZDB-GENE-041114-179	ENSDARG00000035569
axonal growth	l1cama	ZDB-GENE-990415-10	XP_021325404.1
axonal growth	l1camb	ZDB-GENE-980526-512	NP_571458.1
axonal growth	rtn4b	ZDB-GENE-030710-2	ENSDARG00000104347
axonal growth	nrp1a	ZDB-GENE-030519-2	ENSDARG00000102153
axonal growth	kif5aa	ZDB-GENE-070912-141	ENSDARG00000098936
axonal growth	mfn2	ZDB-GENE-081105-44	ENSDARG00000079504
axonal growth	robo2	ZDB-GENE-001019-1	ENSDARG00000078366
axonal growth	mapk8ip3	ZDB-GENE-090303-6	ENSDARG00000062531
axonal growth	neurog1	ZDB-GENE-990415-174	ENSDARG00000056130
axonal growth	rtn4a	ZDB-GENE-030710-1	ENSDARG00000044601
axonal growth	shtn1	ZDB-GENE-121127-1	ENSDARG00000039697
axonal growth	nrp2b	ZDB-GENE-040611-3	ENSDARG00000038446
axonal growth	fmr1	ZDB-GENE-020731-6	ENSDARG00000037433
axonal growth	erbb3b	ZDB-GENE-050107-1	ENSDARG00000036993
axonal growth	clstn1	ZDB-GENE-040426-1064	ENSDARG00000031720
axonal growth	erbb2	ZDB-GENE-031118-121	ENSDARG00000026294
axonal growth	spast	ZDB-GENE-040426-2331	ENSDARG00000024933
axonal growth	tnc	ZDB-GENE-980526-104	ENSDARG00000021948
axonal growth	emx3	ZDB-GENE-990415-53	ENSDARG00000020417
axonal growth	plxna4	ZDB-GENE-030131-4663	ENSDARG00000019328
axonal growth	pes	ZDB-GENE-990415-206	ENSDARG00000018902
axonal growth	cdh2	ZDB-GENE-990415-171	ENSDARG00000018693
axonal growth	sema3d	ZDB-GENE-990715-2	ENSDARG00000017369
axonal growth	slit2	ZDB-GENE-010306-3	ENSDARG00000004246
axonal growth	cntn2	ZDB-GENE-990630-12	ENSDARG00000000472
beta catenin	dact3b	ZDB-GENE-140106-211	no protein sequence available through ZFIN
beta catenin	med12	ZDB-GENE-060125-1	ENSDARG00000103953
beta catenin	cav1	ZDB-GENE-030131-2415	ENSDARG00000103747
beta catenin	axin1	ZDB-GENE-000403-1	ENSDARG00000102964
beta catenin	ctnna1	ZDB-GENE-991207-24	ENSDARG00000102441
beta catenin	dact1	ZDB-GENE-040623-3	ENSDARG00000101635
beta catenin	hif1al	ZDB-GENE-040426-1315	ENSDARG00000100826
beta catenin	si:dkey-231j24.3	ZDB-GENE-030131-8217	ENSDARG00000095819
beta catenin	si:ch211-168f7.5	ZDB-GENE-030131-897	ENSDARG00000088195
beta catenin	dact3a	ZDB-GENE-091204-226	ENSDARG00000087910
beta catenin	amer1	ZDB-GENE-070719-2	ENSDARG00000079624
beta catenin	cby1	ZDB-GENE-030131-5074	ENSDARG00000077409
beta catenin	chd8	ZDB-GENE-030131-6320	ENSDARG00000075543
beta catenin	amer2	ZDB-GENE-070719-5	ENSDARG00000075222
beta catenin	lzts2a	ZDB-GENE-090313-276	ENSDARG00000074597
beta catenin	eaf1	ZDB-GENE-040625-109	ENSDARG00000070795
beta catenin	apc2	ZDB-GENE-090422-1	ENSDARG00000063007
beta catenin	apc	ZDB-GENE-031112-7	ENSDARG00000058868
beta catenin	dact2	ZDB-GENE-030131-9975	ENSDARG00000056986
beta catenin	lzic	ZDB-GENE-040718-342	ENSDARG00000055899
beta catenin	bcl9l	ZDB-GENE-040927-29	ENSDARG00000055054
beta catenin	jun	ZDB-GENE-030131-7859	ENSDARG00000043531
beta catenin	ctnnbip1	ZDB-GENE-000906-3	ENSDARG00000038954
beta catenin	tcf7	ZDB-GENE-050222-4	ENSDARG00000038672
beta catenin	tcf7l1a	ZDB-GENE-980605-30	ENSDARG00000038159
beta catenin	bcl9	ZDB-GENE-090313-135	ENSDARG00000036687
beta catenin	lef1	ZDB-GENE-990714-26	ENSDARG00000031894
beta catenin	ankrd6b	ZDB-GENE-030916-4	ENSDARG00000029370
beta catenin	ctnnb2	ZDB-GENE-040426-2575	ENSDARG00000023472
beta catenin	ctnnb1	ZDB-GENE-980526-362	ENSDARG00000014571
beta catenin	ctnnbl1	ZDB-GENE-040426-1850	ENSDARG00000011958
beta catenin	eaf2	ZDB-GENE-040625-179	ENSDARG00000010432
beta catenin	tcf7l1b	ZDB-GENE-991110-10	ENSDARG00000007369
beta catenin	psen1	ZDB-GENE-991119-4	ENSDARG00000004870
beta catenin	tcf7l2	ZDB-GENE-991110-8	ENSDARG00000004415
beta tubulin	tubb6	ZDB-GENE-070424-195	ENSDARG00000104801
beta tubulin	tbcd	ZDB-GENE-060823-1	ENSDARG00000098749
beta tubulin	tubb2b	ZDB-GENE-030131-722	ENSDARG00000098591
beta tubulin	apc2	ZDB-GENE-090422-1	ENSDARG00000063007
beta tubulin	apc	ZDB-GENE-031112-7	ENSDARG00000058868
beta tubulin	tubb1	ZDB-GENE-110408-5	ENSDARG00000053066
beta tubulin	tubb2	ZDB-GENE-050522-384	ENSDARG00000039522
beta tubulin	tubb5	ZDB-GENE-031110-4	ENSDARG00000037997
beta tubulin	spast	ZDB-GENE-040426-2331	ENSDARG00000024933
beta tubulin	ift74	ZDB-GENE-040718-81	ENSDARG00000023495
beta tubulin	tbca	ZDB-GENE-040426-962	ENSDARG00000016754
beta tubulin	tubb4b	ZDB-GENE-030131-8625	ENSDARG00000002344
carboxylic acid transport	si:ch211-117c9.2	ZDB-GENE-110408-11	XP_685992.2
carboxylic acid transport	si:dkey-178e17.1	ZDB-GENE-081104-41	XP_021334024.1
carboxylic acid transport	slc25a22b	ZDB-GENE-110408-66	XP_009301224.1
carboxylic acid transport	si:ch73-267c23.10	ZDB-GENE-160114-59	XP_003199457.1
carboxylic acid transport	slc25a22a	ZDB-GENE-110408-61	XP_001922072.1
carboxylic acid transport	slc25a55a	ZDB-GENE-040426-2745	NP_998573.1
carboxylic acid transport	slc26a5	ZDB-GENE-030131-1566	NP_958881.1
carboxylic acid transport	slc16a2	ZDB-GENE-120117-1	NP_001245159.1
carboxylic acid transport	si:ch211-234h8.7	ZDB-GENE-061009-16	NP_001119873.1
carboxylic acid transport	zgc:165507	ZDB-GENE-070620-11	NP_001092889.1
carboxylic acid transport	zgc:158482	ZDB-GENE-070209-32	NP_001076488.1
carboxylic acid transport	zgc:103678	ZDB-GENE-040912-107	NP_001004662.1
carboxylic acid transport	slc25a55b	ZDB-GENE-040801-184	NP_001003448.1
carboxylic acid transport	zgc:92162	ZDB-GENE-040718-41	NP_001002350.1
carboxylic acid transport	mttp	ZDB-GENE-040419-2	not available on Biomart, no RefSeq ID available through ZFIN
carboxylic acid transport	zgc:63694	ZDB-GENE-040426-2105	not available on Biomart, no RefSeq ID available through ZFIN
carboxylic acid transport	si:cabz01068815.1	ZDB-GENE-160114-81	ENSDARG00000105451
carboxylic acid transport	slc16a9b	ZDB-GENE-040801-69	ENSDARG00000104687
carboxylic acid transport	slco1d1	ZDB-GENE-030131-5044	ENSDARG00000104108
carboxylic acid transport	abcd3a	ZDB-GENE-040426-2868	ENSDARG00000104085
carboxylic acid transport	slc10a3	ZDB-GENE-040426-2347	ENSDARG00000103220
carboxylic acid transport	si:dkey-245n4.2	ZDB-GENE-141216-258	ENSDARG00000103167
carboxylic acid transport	slc16a6a	ZDB-GENE-110208-1	ENSDARG00000102793
carboxylic acid transport	zgc:153039	ZDB-GENE-060929-736	ENSDARG00000102724
carboxylic acid transport	slc16a5b	ZDB-GENE-131120-181	ENSDARG00000102668
carboxylic acid transport	slc6a16b	ZDB-GENE-070424-95	ENSDARG00000102377
carboxylic acid transport	slc25a12	ZDB-GENE-031006-11	ENSDARG00000102362
carboxylic acid transport	etfa	ZDB-GENE-030131-4449	ENSDARG00000101631
carboxylic acid transport	vdra	ZDB-GENE-000210-31	ENSDARG00000099483
carboxylic acid transport	slc25a13	ZDB-GENE-080319-2	ENSDARG00000099353
carboxylic acid transport	slc7a5	ZDB-GENE-080818-4	ENSDARG00000099265
carboxylic acid transport	zgc:175280	ZDB-GENE-080219-39	ENSDARG00000099111
carboxylic acid transport	slc6a6b	ZDB-GENE-030131-3077	ENSDARG00000098438
carboxylic acid transport	si:ch1073-100f3.2	ZDB-GENE-131127-11	ENSDARG00000097890
carboxylic acid transport	mpc1	ZDB-GENE-040718-94	ENSDARG00000093448
carboxylic acid transport	slc6a19a.2	ZDB-GENE-141210-16	ENSDARG00000091560
carboxylic acid transport	slc38a3b	ZDB-GENE-121120-3	ENSDARG00000091061
carboxylic acid transport	slc16a12b	ZDB-GENE-050522-80	ENSDARG00000089885
carboxylic acid transport	slc25a32a	ZDB-GENE-040426-758	ENSDARG00000089791
carboxylic acid transport	zmp:0000001267	ZDB-GENE-140106-227	ENSDARG00000089192
carboxylic acid transport	slc6a11b	ZDB-GENE-121116-2	ENSDARG00000087981
carboxylic acid transport	slc7a14b	ZDB-GENE-091113-47	ENSDARG00000079231
carboxylic acid transport	slc26a10	ZDB-GENE-030131-9845	ENSDARG00000078800
carboxylic acid transport	si:dkey-126h10.1	ZDB-GENE-070424-201	ENSDARG00000078070
carboxylic acid transport	slc13a5a	ZDB-GENE-030131-4628	ENSDARG00000077691
carboxylic acid transport	slc38a10	ZDB-GENE-050309-21	ENSDARG00000077081
carboxylic acid transport	slc25a1b	ZDB-GENE-130114-1	ENSDARG00000076381
carboxylic acid transport	slc7a8a	ZDB-GENE-121120-2	ENSDARG00000075831
carboxylic acid transport	sdhb	ZDB-GENE-030131-8005	ENSDARG00000075768
carboxylic acid transport	slc36a1	ZDB-GENE-061117-1	ENSDARG00000075618
carboxylic acid transport	glra2	ZDB-GENE-090407-1	ENSDARG00000075012
carboxylic acid transport	abcd1	ZDB-GENE-050517-27	ENSDARG00000074876
carboxylic acid transport	slc25a38b	ZDB-GENE-110214-1	ENSDARG00000074533
carboxylic acid transport	slc7a11	ZDB-GENE-150416-1	ENSDARG00000071384
carboxylic acid transport	si:ch211-117c9.5	ZDB-GENE-110408-2	ENSDARG00000071235
carboxylic acid transport	slc25a18	ZDB-GENE-041111-192	ENSDARG00000070717
carboxylic acid transport	pla2g12a	ZDB-GENE-070410-18	ENSDARG00000070454
carboxylic acid transport	vps18	ZDB-GENE-020419-33	ENSDARG00000070433
carboxylic acid transport	abcb11b	ZDB-GENE-050517-14	ENSDARG00000070078
carboxylic acid transport	proca1	ZDB-GENE-110418-1	ENSDARG00000069823
carboxylic acid transport	slc13a3	ZDB-GENE-040426-2486	ENSDARG00000069478
carboxylic acid transport	slc26a4	ZDB-GENE-060503-544	ENSDARG00000069431
carboxylic acid transport	slc6a17	ZDB-GENE-030131-8187	ENSDARG00000068787
carboxylic acid transport	slc16a1b	ZDB-GENE-030515-5	ENSDARG00000068572
carboxylic acid transport	ptgesl	ZDB-GENE-040426-1063	ENSDARG00000068415
carboxylic acid transport	slc7a4	ZDB-GENE-030919-2	ENSDARG00000068286
carboxylic acid transport	tmem44	ZDB-GENE-060825-65	ENSDARG00000068193
carboxylic acid transport	gck	ZDB-GENE-060825-204	ENSDARG00000068006
carboxylic acid transport	slc6a5	ZDB-GENE-050105-2	ENSDARG00000067964
carboxylic acid transport	slc25a15a	ZDB-GENE-070112-1072	ENSDARG00000063539
carboxylic acid transport	sdhaf2	ZDB-GENE-030131-7564	ENSDARG00000062971
carboxylic acid transport	slc6a15	ZDB-GENE-050420-93	ENSDARG00000062821
carboxylic acid transport	slc25a15b	ZDB-GENE-060526-35	ENSDARG00000062271
carboxylic acid transport	pm20d1.2	ZDB-GENE-061013-637	ENSDARG00000062096
carboxylic acid transport	slco2a1	ZDB-GENE-060606-3	ENSDARG00000061896
carboxylic acid transport	slc7a3b	ZDB-GENE-120813-6	ENSDARG00000061566
carboxylic acid transport	slc43a2b	ZDB-GENE-041212-6	ENSDARG00000061120
carboxylic acid transport	slc25a21	ZDB-GENE-060929-664	ENSDARG00000060564
carboxylic acid transport	slc16a6b	ZDB-GENE-110208-3	ENSDARG00000060246
carboxylic acid transport	d2hgdh	ZDB-GENE-070112-482	ENSDARG00000060210
carboxylic acid transport	slc25a38a	ZDB-GENE-060929-320	ENSDARG00000059805
carboxylic acid transport	slc32a1	ZDB-GENE-061201-1	ENSDARG00000059775
carboxylic acid transport	abcd2	ZDB-GENE-050517-28	ENSDARG00000059409
carboxylic acid transport	glra4b	ZDB-GENE-020402-2	ENSDARG00000058103
carboxylic acid transport	slc17a8	ZDB-GENE-060503-416	ENSDARG00000057728
carboxylic acid transport	slc25a29	ZDB-GENE-050913-70	ENSDARG00000057352
carboxylic acid transport	slc25a1a	ZDB-GENE-040426-1172	ENSDARG00000057110
carboxylic acid transport	spx	ZDB-GENE-041210-158	ENSDARG00000056859
carboxylic acid transport	slc6a19b	ZDB-GENE-030131-4755	ENSDARG00000056719
carboxylic acid transport	serinc2	ZDB-GENE-041111-296	ENSDARG00000056532
carboxylic acid transport	slc26a6	ZDB-GENE-081105-83	ENSDARG00000055835
carboxylic acid transport	sdhda	ZDB-GENE-040718-192	ENSDARG00000055712
carboxylic acid transport	slc16a13	ZDB-GENE-120907-2	ENSDARG00000055342
carboxylic acid transport	slc7a7	ZDB-GENE-051127-5	ENSDARG00000055226
carboxylic acid transport	slco2b1	ZDB-GENE-051023-6	ENSDARG00000054609
carboxylic acid transport	slc7a6	ZDB-GENE-000607-21	ENSDARG00000054423
carboxylic acid transport	slc7a8b	ZDB-GENE-030616-586	ENSDARG00000054343
carboxylic acid transport	slc38a6	ZDB-GENE-050522-51	ENSDARG00000054312
carboxylic acid transport	slc38a8b	ZDB-GENE-121005-6	ENSDARG00000054196
carboxylic acid transport	slc26a6l	ZDB-GENE-080220-10	ENSDARG00000054127
carboxylic acid transport	serinc2l	ZDB-GENE-100921-58	ENSDARG00000053425
carboxylic acid transport	glrba	ZDB-GENE-010410-2	ENSDARG00000052782
carboxylic acid transport	glrbb	ZDB-GENE-040801-106	ENSDARG00000052769
carboxylic acid transport	zgc:114041	ZDB-GENE-050706-122	ENSDARG00000052109
carboxylic acid transport	slc7a10b	ZDB-GENE-121105-2	ENSDARG00000051730
carboxylic acid transport	slc27a6	ZDB-GENE-060825-27	ENSDARG00000046053
carboxylic acid transport	slc6a1a	ZDB-GENE-060519-23	ENSDARG00000045944
carboxylic acid transport	slc38a2	ZDB-GENE-030131-9659	ENSDARG00000045886
carboxylic acid transport	slc51a	ZDB-GENE-040912-10	ENSDARG00000045306
carboxylic acid transport	slc16a8	ZDB-GENE-121128-1	ENSDARG00000045153
carboxylic acid transport	slc16a3	ZDB-GENE-030131-5487	ENSDARG00000045051
carboxylic acid transport	serinc4	ZDB-GENE-121031-1	ENSDARG00000044815
carboxylic acid transport	slc15a1b	ZDB-GENE-030131-4661	ENSDARG00000044528
carboxylic acid transport	znf593	ZDB-GENE-040426-1789	ENSDARG00000044102
carboxylic acid transport	slc6a8	ZDB-GENE-071024-2	ENSDARG00000043646
carboxylic acid transport	pqlc2	ZDB-GENE-050306-4	ENSDARG00000043624
carboxylic acid transport	slc26a11	ZDB-GENE-030131-5349	ENSDARG00000043021
carboxylic acid transport	slc16a4	ZDB-GENE-070112-602	ENSDARG00000042807
carboxylic acid transport	slc6a1l	ZDB-GENE-041210-296	ENSDARG00000041205
carboxylic acid transport	slc17a6b	ZDB-GENE-030616-554	ENSDARG00000041150
carboxylic acid transport	si:ch73-352p4.8	ZDB-GENE-140106-36	ENSDARG00000040610
carboxylic acid transport	slc38a11	ZDB-GENE-050417-122	ENSDARG00000040257
carboxylic acid transport	slc36a4	ZDB-GENE-050309-239	ENSDARG00000039661
carboxylic acid transport	slc6a1b	ZDB-GENE-041114-57	ENSDARG00000039647
carboxylic acid transport	sdhc	ZDB-GENE-040801-26	ENSDARG00000038608
carboxylic acid transport	slc27a1b	ZDB-GENE-061013-672	ENSDARG00000038352
carboxylic acid transport	cln3	ZDB-GENE-041114-174	ENSDARG00000037865
carboxylic acid transport	slc43a1b	ZDB-GENE-070209-173	ENSDARG00000037748
carboxylic acid transport	pm20d1.1	ZDB-GENE-051120-102	ENSDARG00000037551
carboxylic acid transport	slc43a1a	ZDB-GENE-030131-6327	ENSDARG00000037393
carboxylic acid transport	slc7a2	ZDB-GENE-041212-5	ENSDARG00000037097
carboxylic acid transport	has2	ZDB-GENE-020828-1	ENSDARG00000036987
carboxylic acid transport	slc43a2a	ZDB-GENE-040426-964	ENSDARG00000036848
carboxylic acid transport	mfsd2ab	ZDB-GENE-040801-89	ENSDARG00000035909
carboxylic acid transport	slc25a11	ZDB-GENE-040625-79	ENSDARG00000035741
carboxylic acid transport	park7	ZDB-GENE-041010-5	ENSDARG00000034826
carboxylic acid transport	slc19a1	ZDB-GENE-110401-1	ENSDARG00000033993
carboxylic acid transport	slc38a9	ZDB-GENE-061013-597	ENSDARG00000032769
carboxylic acid transport	mfsd2aa	ZDB-GENE-041114-166	ENSDARG00000030630
carboxylic acid transport	slc10a1	ZDB-GENE-041001-190	ENSDARG00000030588
carboxylic acid transport	slc16a5a	ZDB-GENE-121108-4	ENSDARG00000030472
carboxylic acid transport	sdhdb	ZDB-GENE-040822-17	ENSDARG00000030139
carboxylic acid transport	slc6a14	ZDB-GENE-130411-2	ENSDARG00000029866
carboxylic acid transport	slc26a1	ZDB-GENE-070112-2182	ENSDARG00000029832
carboxylic acid transport	slc38a3a	ZDB-GENE-070615-25	ENSDARG00000027065
carboxylic acid transport	slc25a32b	ZDB-GENE-050306-39	ENSDARG00000026835
carboxylic acid transport	slc46a1	ZDB-GENE-040426-1012	ENSDARG00000026149
carboxylic acid transport	slc25a10	ZDB-GENE-040426-1095	ENSDARG00000025074
carboxylic acid transport	mpc2	ZDB-GENE-030131-330	ENSDARG00000024478
carboxylic acid transport	slc16a7	ZDB-GENE-051113-248	ENSDARG00000021573
carboxylic acid transport	slc25a48	ZDB-GENE-040718-60	ENSDARG00000021250
carboxylic acid transport	slc16a10	ZDB-GENE-040724-214	ENSDARG00000020984
carboxylic acid transport	slc7a3a	ZDB-GENE-041114-206	ENSDARG00000020645
carboxylic acid transport	si:dkeyp-120h9.1	ZDB-GENE-070705-534	ENSDARG00000020278
carboxylic acid transport	slco3a1	ZDB-GENE-030131-8662	ENSDARG00000018726
carboxylic acid transport	slc6a19a.1	ZDB-GENE-070620-2	ENSDARG00000018621
carboxylic acid transport	slc6a9	ZDB-GENE-050105-3	ENSDARG00000018534
carboxylic acid transport	agxtb	ZDB-GENE-010302-3	ENSDARG00000018478
carboxylic acid transport	slc38a4	ZDB-GENE-041010-14	ENSDARG00000018149
carboxylic acid transport	slc16a12a	ZDB-GENE-080721-24	ENSDARG00000017773
carboxylic acid transport	slc23a2	ZDB-GENE-090521-3	ENSDARG00000017365
carboxylic acid transport	slc27a4	ZDB-GENE-050417-248	ENSDARG00000017047
carboxylic acid transport	slc16a1a	ZDB-GENE-110408-16	ENSDARG00000016963
carboxylic acid transport	slco1c1	ZDB-GENE-041210-50	ENSDARG00000016749
carboxylic acid transport	sdha	ZDB-GENE-040426-874	ENSDARG00000016721
carboxylic acid transport	slc7a1	ZDB-GENE-091116-69	ENSDARG00000016439
carboxylic acid transport	pla2g12b	ZDB-GENE-040426-2771	ENSDARG00000015662
carboxylic acid transport	slc23a1	ZDB-GENE-080804-2	ENSDARG00000015033
carboxylic acid transport	slc10a2	ZDB-GENE-040426-1328	ENSDARG00000014916
carboxylic acid transport	slc38a5b	ZDB-GENE-040718-395	ENSDARG00000014587
carboxylic acid transport	slc16a9a	ZDB-GENE-040426-1364	ENSDARG00000013926
carboxylic acid transport	si:dkey-246g23.4	ZDB-GENE-050419-234	ENSDARG00000013775
carboxylic acid transport	slc6a6a	ZDB-GENE-081104-1	ENSDARG00000012534
carboxylic acid transport	glra1	ZDB-GENE-991117-1	ENSDARG00000012019
carboxylic acid transport	slc38a7	ZDB-GENE-040801-266	ENSDARG00000012002
carboxylic acid transport	slc26a2	ZDB-GENE-030717-3	ENSDARG00000011618
carboxylic acid transport	abcb11a	ZDB-GENE-050517-13	ENSDARG00000011573
carboxylic acid transport	enpp2	ZDB-GENE-040426-1156	ENSDARG00000011257
carboxylic acid transport	glra3	ZDB-GENE-020402-1	ENSDARG00000011066
carboxylic acid transport	slc7a14a	ZDB-GENE-070912-112	ENSDARG00000010816
carboxylic acid transport	slc38a5a	ZDB-GENE-081105-92	ENSDARG00000009901
carboxylic acid transport	slc38a8a	ZDB-GENE-121005-5	ENSDARG00000009482
carboxylic acid transport	uevld	ZDB-GENE-040801-138	ENSDARG00000009266
carboxylic acid transport	pla2g1b	ZDB-GENE-070117-1	ENSDARG00000009153
carboxylic acid transport	slc10a4	ZDB-GENE-041014-249	ENSDARG00000009131
carboxylic acid transport	serinc1	ZDB-GENE-030131-4415	ENSDARG00000009106
carboxylic acid transport	zgc:123275	ZDB-GENE-051113-96	ENSDARG00000008948
carboxylic acid transport	ctns	ZDB-GENE-050522-352	ENSDARG00000008890
carboxylic acid transport	serinc5	ZDB-GENE-040426-2918	ENSDARG00000008153
carboxylic acid transport	slc7a10a	ZDB-GENE-080116-1	ENSDARG00000008100
carboxylic acid transport	slc26a3.1	ZDB-GENE-041210-180	ENSDARG00000007371
carboxylic acid transport	slc6a16a	ZDB-GENE-061009-43	ENSDARG00000007129
carboxylic acid transport	glra4a	ZDB-GENE-010410-3	ENSDARG00000006865
carboxylic acid transport	slc27a1a	ZDB-GENE-050320-112	ENSDARG00000006240
carboxylic acid transport	slc7a9	ZDB-GENE-080116-2	ENSDARG00000005894
carboxylic acid transport	slc5a12	ZDB-GENE-040426-1343	ENSDARG00000005004
carboxylic acid transport	slc5a8l	ZDB-GENE-061110-98	ENSDARG00000003697
carboxylic acid transport	slc26a3.2	ZDB-GENE-041210-179	ENSDARG00000003615
carboxylic acid transport	abcd3b	ZDB-GENE-050517-29	ENSDARG00000002947
carboxylic acid transport	oc90	ZDB-GENE-070912-300	ENSDARG00000001721
carboxylic acid transport	slc17a6a	ZDB-GENE-050105-4	ENSDARG00000001127
cation homeostasis	meltf	ZDB-GENE-050309-40	XP_694299.4
cation homeostasis	si:ch211-117c9.2	ZDB-GENE-110408-11	XP_685992.2
cation homeostasis	ryr2a	ZDB-GENE-071001-1	XP_021335867.1
cation homeostasis	si:ch211-48m9.1	ZDB-GENE-060531-64	XP_017211747.2
cation homeostasis	si:ch211-132p1.2	ZDB-GENE-130530-869	XP_009289489.1
cation homeostasis	hrc	ZDB-GENE-041008-189	XP_002663941.1
cation homeostasis	si:ch73-390b10.2	ZDB-GENE-110411-241	XP_002663360.1
cation homeostasis	slc26a5	ZDB-GENE-030131-1566	NP_958881.1
cation homeostasis	zgc:165532	ZDB-GENE-050417-213	NP_001338730.1
cation homeostasis	zgc:194125	ZDB-GENE-080722-16	NP_001124139.1
cation homeostasis	zgc:198419	ZDB-GENE-030131-7540	NP_001107131.1
cation homeostasis	zgc:173594	ZDB-GENE-071004-86	NP_001103324.1
cation homeostasis	zgc:173593	ZDB-GENE-071004-57	NP_001103175.1
cation homeostasis	calhm5.1	ZDB-GENE-070410-4	NP_001082934.2
cation homeostasis	calhm6	ZDB-GENE-061201-60	NP_001073129.1
cation homeostasis	selenok	ZDB-GENE-040912-131	NP_001004681.2
cation homeostasis	selenon	ZDB-GENE-030327-7	NP_001004294.4
cation homeostasis	calhm5.2	ZDB-GENE-140107-2	not available on Biomart, no RefSeq ID available through ZFIN
cation homeostasis	zgc:92066	ZDB-GENE-040718-72	not available on Biomart, no RefSeq ID available through ZFIN
cation homeostasis	si:ch211-137j23.9	ZDB-GENE-131127-346	no protein sequence available through ZFIN
cation homeostasis	zgc:172079	ZDB-GENE-080204-103	ENSDARG00000105644
cation homeostasis	tcirg1b	ZDB-GENE-040426-2022	ENSDARG00000105142
cation homeostasis	slc39a7	ZDB-GENE-991110-20	ENSDARG00000104451
cation homeostasis	slc4a5	ZDB-GENE-091112-19	ENSDARG00000104387
cation homeostasis	slc30a10	ZDB-GENE-060608-2	ENSDARG00000103983
cation homeostasis	uhrf1	ZDB-GENE-040426-2039	ENSDARG00000103409
cation homeostasis	gpr184	ZDB-GENE-060929-1218	ENSDARG00000102912
cation homeostasis	neo1a	ZDB-GENE-021031-1	ENSDARG00000102855
cation homeostasis	wnt5b	ZDB-GENE-980526-87	ENSDARG00000102464
cation homeostasis	slc39a14	ZDB-GENE-060315-2	ENSDARG00000102387
cation homeostasis	hamp	ZDB-GENE-050726-1	ENSDARG00000102175
cation homeostasis	neo1b	ZDB-GENE-131121-320	ENSDARG00000102069
cation homeostasis	znf644b	ZDB-GENE-120214-23	ENSDARG00000102025
cation homeostasis	bty	ZDB-GENE-020620-2	ENSDARG00000102018
cation homeostasis	trpc4b	ZDB-GENE-120329-1	ENSDARG00000102017
cation homeostasis	ca5a	ZDB-GENE-080220-57	ENSDARG00000101778
cation homeostasis	homer1b	ZDB-GENE-040801-44	ENSDARG00000101759
cation homeostasis	apoa1b	ZDB-GENE-050302-172	ENSDARG00000101324
cation homeostasis	tfr1a	ZDB-GENE-041220-1	ENSDARG00000101322
cation homeostasis	mcu	ZDB-GENE-061013-24	ENSDARG00000101175
cation homeostasis	apoa4a	ZDB-GENE-050417-469	ENSDARG00000101160
cation homeostasis	slc30a8	ZDB-GENE-060315-10	ENSDARG00000100917
cation homeostasis	tpcn2	ZDB-GENE-061103-202	ENSDARG00000100420
cation homeostasis	pde6c	ZDB-GENE-040426-1664	ENSDARG00000100397
cation homeostasis	rhcgb	ZDB-GENE-040426-2595	ENSDARG00000100265
cation homeostasis	rhot1a	ZDB-GENE-030131-5354	ENSDARG00000099996
cation homeostasis	adssl1	ZDB-GENE-040516-18	ENSDARG00000099517
cation homeostasis	vdra	ZDB-GENE-000210-31	ENSDARG00000099483
cation homeostasis	stac3	ZDB-GENE-040801-248	ENSDARG00000098883
cation homeostasis	smdt1b	ZDB-GENE-141212-9	ENSDARG00000098852
cation homeostasis	glrx3	ZDB-GENE-041010-22	ENSDARG00000098785
cation homeostasis	rgn	ZDB-GENE-040718-68	ENSDARG00000098645
cation homeostasis	nr1h3	ZDB-GENE-050410-7	ENSDARG00000098439
cation homeostasis	si:dkey-42l23.1	ZDB-GENE-131121-192	ENSDARG00000097838
cation homeostasis	si:dkey-42l23.4	ZDB-GENE-131127-534	ENSDARG00000097782
cation homeostasis	slc9a1b	ZDB-GENE-080225-42	ENSDARG00000097339
cation homeostasis	si:dkey-42l23.9	ZDB-GENE-131127-442	ENSDARG00000097250
cation homeostasis	si:ch211-131k2.2	ZDB-GENE-121214-81	ENSDARG00000096645
cation homeostasis	tac4	ZDB-GENE-120215-159	ENSDARG00000096234
cation homeostasis	smdt1a	ZDB-GENE-110411-114	ENSDARG00000095826
cation homeostasis	si:dkey-7f3.14	ZDB-GENE-100922-186	ENSDARG00000095050
cation homeostasis	si:dkeyp-68b7.10	ZDB-GENE-070912-667	ENSDARG00000095024
cation homeostasis	lmo2	ZDB-GENE-980526-419	ENSDARG00000095019
cation homeostasis	apoa4b.3	ZDB-GENE-100921-47	ENSDARG00000094929
cation homeostasis	zgc:109934	ZDB-GENE-050522-428	ENSDARG00000094210
cation homeostasis	pth1a	ZDB-GENE-040623-1	ENSDARG00000093738
cation homeostasis	si:dkey-256e7.5	ZDB-GENE-090313-282	ENSDARG00000092600
cation homeostasis	dmxl2	ZDB-GENE-031007-6	ENSDARG00000091293
cation homeostasis	si:dkey-163m14.6	ZDB-GENE-120215-50	ENSDARG00000090041
cation homeostasis	lpar4	ZDB-GENE-120201-1	ENSDARG00000089824
cation homeostasis	si:ch211-132e22.4	ZDB-GENE-130530-934	ENSDARG00000088329
cation homeostasis	atox1	ZDB-GENE-120720-2	ENSDARG00000087693
cation homeostasis	si:dkey-163m14.4	ZDB-GENE-120215-36	ENSDARG00000087469
cation homeostasis	si:dkeyp-69c1.7	ZDB-GENE-091204-69	ENSDARG00000087165
cation homeostasis	gpr35.2	ZDB-GENE-140106-186	ENSDARG00000086776
cation homeostasis	si:dkey-163m14.10	ZDB-GENE-120215-9	ENSDARG00000086262
cation homeostasis	si:dkey-163m14.7	ZDB-GENE-120215-10	ENSDARG00000086236
cation homeostasis	gfi1b	ZDB-GENE-091118-129	ENSDARG00000079947
cation homeostasis	calhm3	ZDB-GENE-081107-70	ENSDARG00000079602
cation homeostasis	slc39a5	ZDB-GENE-060608-1	ENSDARG00000079525
cation homeostasis	gpr4	ZDB-GENE-101202-1	ENSDARG00000079479
cation homeostasis	galr1b	ZDB-GENE-140624-1	ENSDARG00000079165
cation homeostasis	gb:eh507706	ZDB-GENE-141215-16	ENSDARG00000078959
cation homeostasis	slc26a10	ZDB-GENE-030131-9845	ENSDARG00000078800
cation homeostasis	cnnm2b	ZDB-GENE-090311-26	ENSDARG00000078733
cation homeostasis	slc9a5	ZDB-GENE-080225-43	ENSDARG00000078560
cation homeostasis	hmox2b	ZDB-GENE-091118-52	ENSDARG00000078452
cation homeostasis	zgc:171965	ZDB-GENE-070820-20	ENSDARG00000077638
cation homeostasis	toe1	ZDB-GENE-070912-533	ENSDARG00000077544
cation homeostasis	f2rl1.2	ZDB-GENE-070615-24	ENSDARG00000077540
cation homeostasis	letm2	ZDB-GENE-090521-4	ENSDARG00000077515
cation homeostasis	gpr20	ZDB-GENE-140106-136	ENSDARG00000077427
cation homeostasis	tfr1b	ZDB-GENE-041220-2	ENSDARG00000077372
cation homeostasis	slc30a6	ZDB-GENE-040426-1838	ENSDARG00000077368
cation homeostasis	cutc	ZDB-GENE-041010-144	ENSDARG00000077306
cation homeostasis	calhm1	ZDB-GENE-081107-71	ENSDARG00000077021
cation homeostasis	piezo1	ZDB-GENE-041111-255	ENSDARG00000076870
cation homeostasis	slc9a7	ZDB-GENE-050913-8	ENSDARG00000076754
cation homeostasis	tmem175	ZDB-GENE-070705-79	ENSDARG00000076376
cation homeostasis	slc4a11	ZDB-GENE-090313-183	ENSDARG00000075532
cation homeostasis	vwa2	ZDB-GENE-100302-1	ENSDARG00000075441
cation homeostasis	slc9a6b	ZDB-GENE-080226-2	ENSDARG00000075382
cation homeostasis	stim2a	ZDB-GENE-130530-765	ENSDARG00000074867
cation homeostasis	gpr35.1	ZDB-GENE-080204-17	ENSDARG00000074633
cation homeostasis	wfs1b	ZDB-GENE-050809-19	ENSDARG00000074617
cation homeostasis	slc25a38b	ZDB-GENE-110214-1	ENSDARG00000074533
cation homeostasis	fxn	ZDB-GENE-070209-286	ENSDARG00000074356
cation homeostasis	adnpb	ZDB-GENE-030131-6385	ENSDARG00000074293
cation homeostasis	itpr1b	ZDB-GENE-070604-2	ENSDARG00000074149
cation homeostasis	slc4a7	ZDB-GENE-140106-104	ENSDARG00000073952
cation homeostasis	slc12a7a	ZDB-GENE-070912-696	ENSDARG00000073756
cation homeostasis	slc25a37	ZDB-GENE-031118-202	ENSDARG00000073743
cation homeostasis	ryr3	ZDB-GENE-041001-165	ENSDARG00000071331
cation homeostasis	slc12a10.2	ZDB-GENE-060503-425	ENSDARG00000071173
cation homeostasis	htr2b	ZDB-GENE-081022-57	ENSDARG00000070940
cation homeostasis	cnga3a	ZDB-GENE-090611-2	ENSDARG00000070726
cation homeostasis	trpc4a	ZDB-GENE-131217-1	ENSDARG00000070507
cation homeostasis	trpc5a	ZDB-GENE-040812-1	ENSDARG00000070504
cation homeostasis	sfxn4	ZDB-GENE-050309-187	ENSDARG00000069832
cation homeostasis	glis3	ZDB-GENE-070112-2232	ENSDARG00000069726
cation homeostasis	lpar6b	ZDB-GENE-110408-67	ENSDARG00000069441
cation homeostasis	slc26a4	ZDB-GENE-060503-544	ENSDARG00000069431
cation homeostasis	zgc:162608	ZDB-GENE-070410-86	ENSDARG00000069375
cation homeostasis	tmco1	ZDB-GENE-050417-344	ENSDARG00000069099
cation homeostasis	atp6v0d1	ZDB-GENE-030131-1531	ENSDARG00000069090
cation homeostasis	cyp7a1	ZDB-GENE-040426-1296	ENSDARG00000069018
cation homeostasis	f2rl1.1	ZDB-GENE-061215-140	ENSDARG00000068856
cation homeostasis	lpar5b	ZDB-GENE-081022-116	ENSDARG00000068638
cation homeostasis	shha	ZDB-GENE-980526-166	ENSDARG00000068567
cation homeostasis	slc39a6	ZDB-GENE-030131-3023	ENSDARG00000068143
cation homeostasis	trpc6b	ZDB-GENE-081030-19	ENSDARG00000067730
cation homeostasis	sco1	ZDB-GENE-140909-1	ENSDARG00000067593
cation homeostasis	slc24a4b	ZDB-GENE-081031-75	ENSDARG00000067509
cation homeostasis	atp2b2	ZDB-GENE-061016-1	ENSDARG00000063433
cation homeostasis	rasa3	ZDB-GENE-090313-21	ENSDARG00000063371
cation homeostasis	micu1	ZDB-GENE-070410-22	ENSDARG00000063358
cation homeostasis	slc4a10a	ZDB-GENE-100215-3	ENSDARG00000063133
cation homeostasis	p2ry10	ZDB-GENE-070410-105	ENSDARG00000062811
cation homeostasis	abcb7	ZDB-GENE-050517-10	ENSDARG00000062795
cation homeostasis	lpar6a	ZDB-GENE-061013-343	ENSDARG00000062552
cation homeostasis	tpcn1	ZDB-GENE-060526-199	ENSDARG00000062362
cation homeostasis	wfs1a	ZDB-GENE-080225-11	ENSDARG00000062341
cation homeostasis	pm20d1.2	ZDB-GENE-061013-637	ENSDARG00000062096
cation homeostasis	slc12a7b	ZDB-GENE-030829-61	ENSDARG00000062058
cation homeostasis	gpr17	ZDB-GENE-100922-133	ENSDARG00000062030
cation homeostasis	gpr18	ZDB-GENE-070912-159	ENSDARG00000062009
cation homeostasis	adnpa	ZDB-GENE-061215-112	ENSDARG00000062002
cation homeostasis	trpv4	ZDB-GENE-030912-7	ENSDARG00000061941
cation homeostasis	atp13a2	ZDB-GENE-061215-126	ENSDARG00000061890
cation homeostasis	itpr3	ZDB-GENE-070605-1	ENSDARG00000061741
cation homeostasis	stim1b	ZDB-GENE-060531-4	ENSDARG00000061560
cation homeostasis	ago2	ZDB-GENE-110606-6	ENSDARG00000061268
cation homeostasis	trpc1	ZDB-GENE-070830-1	ENSDARG00000061203
cation homeostasis	cnnm2a	ZDB-GENE-050208-36	ENSDARG00000061195
cation homeostasis	trpc5b	ZDB-GENE-091112-24	ENSDARG00000060837
cation homeostasis	stim1a	ZDB-GENE-060503-914	ENSDARG00000060723
cation homeostasis	slc4a10b	ZDB-GENE-081105-62	ENSDARG00000060303
cation homeostasis	fam155b	ZDB-GENE-060526-303	ENSDARG00000060152
cation homeostasis	f2r	ZDB-GENE-060526-30	ENSDARG00000060012
cation homeostasis	slc25a38a	ZDB-GENE-060929-320	ENSDARG00000059805
cation homeostasis	si:dkey-163m14.2	ZDB-GENE-120215-47	ENSDARG00000059507
cation homeostasis	gata2a	ZDB-GENE-980526-260	ENSDARG00000059327
cation homeostasis	hephl1a	ZDB-GENE-070801-4	ENSDARG00000059231
cation homeostasis	slc9a2	ZDB-GENE-070912-541	ENSDARG00000058780
cation homeostasis	scgn	ZDB-GENE-041010-82	ENSDARG00000058732
cation homeostasis	slc9a3.1	ZDB-GENE-060503-545	ENSDARG00000058498
cation homeostasis	caps2	ZDB-GENE-091204-449	ENSDARG00000058486
cation homeostasis	stc1l	ZDB-GENE-040426-1521	ENSDARG00000058476
cation homeostasis	htr2ab	ZDB-GENE-120215-60	ENSDARG00000058165
cation homeostasis	si:ch211-266g18.10	ZDB-GENE-131127-188	ENSDARG00000057903
cation homeostasis	atp6v0ca	ZDB-GENE-020419-23	ENSDARG00000057853
cation homeostasis	slc30a9	ZDB-GENE-040724-254	ENSDARG00000057272
cation homeostasis	htr2aa	ZDB-GENE-070912-500	ENSDARG00000057029
cation homeostasis	letm1	ZDB-GENE-050522-154	ENSDARG00000056978
cation homeostasis	kdm6bb	ZDB-GENE-040724-166	ENSDARG00000056929
cation homeostasis	drd2a	ZDB-GENE-021119-2	ENSDARG00000056926
cation homeostasis	slc39a8	ZDB-GENE-050419-124	ENSDARG00000056757
cation homeostasis	fhl1b	ZDB-GENE-031219-1	ENSDARG00000056653
cation homeostasis	trpc6a	ZDB-GENE-040724-114	ENSDARG00000056625
cation homeostasis	calca	ZDB-GENE-040718-173	ENSDARG00000056590
cation homeostasis	rhot2	ZDB-GENE-051120-96	ENSDARG00000056328
cation homeostasis	slc26a6	ZDB-GENE-081105-83	ENSDARG00000055835
cation homeostasis	p2ry8	ZDB-GENE-070912-447	ENSDARG00000055560
cation homeostasis	slc8a4a	ZDB-GENE-060110-2	ENSDARG00000055154
cation homeostasis	hmox2a	ZDB-GENE-040914-13	ENSDARG00000055101
cation homeostasis	cxcl12b	ZDB-GENE-030721-1	ENSDARG00000055100
cation homeostasis	slc34a1b	ZDB-GENE-101006-4	ENSDARG00000054658
cation homeostasis	slc26a6l	ZDB-GENE-080220-10	ENSDARG00000054127
cation homeostasis	tfr2	ZDB-GENE-041220-3	ENSDARG00000053939
cation homeostasis	si:dkey-42l23.3	ZDB-GENE-131127-385	ENSDARG00000053911
cation homeostasis	slc30a1b	ZDB-GENE-070424-43	ENSDARG00000053896
cation homeostasis	slc25a28	ZDB-GENE-040426-2125	ENSDARG00000052994
cation homeostasis	htt	ZDB-GENE-990415-131	ENSDARG00000052866
cation homeostasis	bdh2	ZDB-GENE-050417-343	ENSDARG00000052696
cation homeostasis	slc4a2b	ZDB-GENE-030429-14	ENSDARG00000052330
cation homeostasis	slc30a5	ZDB-GENE-040718-6	ENSDARG00000051921
cation homeostasis	gpr65	ZDB-GENE-120709-81	ENSDARG00000045957
cation homeostasis	fgf23	ZDB-GENE-050201-4	ENSDARG00000045854
cation homeostasis	zgc:172145	ZDB-GENE-080516-9	ENSDARG00000045586
cation homeostasis	sco2	ZDB-GENE-041210-173	ENSDARG00000045555
cation homeostasis	si:dkey-96n2.3	ZDB-GENE-091204-118	ENSDARG00000045427
cation homeostasis	gcm2	ZDB-GENE-050127-1	ENSDARG00000045413
cation homeostasis	mllt10	ZDB-GENE-041114-176	ENSDARG00000045401
cation homeostasis	atp2b4	ZDB-GENE-061027-60	ENSDARG00000044902
cation homeostasis	slc4a4b	ZDB-GENE-091030-1	ENSDARG00000044808
cation homeostasis	ppp2r3c	ZDB-GENE-040426-715	ENSDARG00000043972
cation homeostasis	sod1	ZDB-GENE-990415-258	ENSDARG00000043848
cation homeostasis	glrx5	ZDB-GENE-040426-1957	ENSDARG00000043665
cation homeostasis	atp2b3a	ZDB-GENE-040718-174	ENSDARG00000043474
cation homeostasis	gpr55a	ZDB-GENE-051113-260	ENSDARG00000043447
cation homeostasis	notch2	ZDB-GENE-000329-4	ENSDARG00000043130
cation homeostasis	fbxl5	ZDB-GENE-030131-900	ENSDARG00000043046
cation homeostasis	slc26a11	ZDB-GENE-030131-5349	ENSDARG00000043021
cation homeostasis	slc24a2	ZDB-GENE-060825-277	ENSDARG00000042988
cation homeostasis	fpr1	ZDB-GENE-121227-2	ENSDARG00000042984
cation homeostasis	sod2	ZDB-GENE-030131-7742	ENSDARG00000042644
cation homeostasis	p2rx7	ZDB-GENE-030319-6	ENSDARG00000042440
cation homeostasis	cxcr4b	ZDB-GENE-010614-1	ENSDARG00000041959
cation homeostasis	trdn	ZDB-GENE-041014-193	ENSDARG00000041779
cation homeostasis	zfpm1	ZDB-GENE-050419-238	ENSDARG00000041572
cation homeostasis	afp4	ZDB-GENE-030131-5217	ENSDARG00000041490
cation homeostasis	slc24a1	ZDB-GENE-060503-191	ENSDARG00000041431
cation homeostasis	ttk	ZDB-GENE-030123-1	ENSDARG00000041361
cation homeostasis	rps29	ZDB-GENE-040622-5	ENSDARG00000041232
cation homeostasis	adra1bb	ZDB-GENE-041114-51	ENSDARG00000041173
cation homeostasis	calb2a	ZDB-GENE-040426-1677	ENSDARG00000041062
cation homeostasis	ca15b	ZDB-GENE-040426-2222	ENSDARG00000040510
cation homeostasis	apoa4b.1	ZDB-GENE-030131-1263	ENSDARG00000040298
cation homeostasis	calhm2	ZDB-GENE-030616-561	ENSDARG00000039482
cation homeostasis	trpc2a	ZDB-GENE-130530-602	ENSDARG00000039065
cation homeostasis	rad50	ZDB-GENE-050506-110	ENSDARG00000038917
cation homeostasis	klf17	ZDB-GENE-010129-1	ENSDARG00000038792
cation homeostasis	cln3	ZDB-GENE-041114-174	ENSDARG00000037865
cation homeostasis	polr3k	ZDB-GENE-040718-291	ENSDARG00000037835
cation homeostasis	pm20d1.1	ZDB-GENE-051120-102	ENSDARG00000037551
cation homeostasis	atp6ap1b	ZDB-GENE-020423-2	ENSDARG00000037153
cation homeostasis	cxcl12a	ZDB-GENE-030318-1	ENSDARG00000037116
cation homeostasis	slc34a2b	ZDB-GENE-030709-1	ENSDARG00000036864
cation homeostasis	slc9a3.2	ZDB-GENE-060503-640	ENSDARG00000036722
cation homeostasis	aplnrb	ZDB-GENE-050913-90	ENSDARG00000036670
cation homeostasis	atp6v0cb	ZDB-GENE-030131-4127	ENSDARG00000036577
cation homeostasis	si:ch73-335m24.5	ZDB-GENE-100922-39	ENSDARG00000036383
cation homeostasis	calb2b	ZDB-GENE-040426-1668	ENSDARG00000036344
cation homeostasis	trpm7	ZDB-GENE-021115-2	ENSDARG00000036232
cation homeostasis	atp6v0a2b	ZDB-GENE-060526-4	ENSDARG00000035565
cation homeostasis	tp53	ZDB-GENE-990415-270	ENSDARG00000035559
cation homeostasis	atp6v0a2a	ZDB-GENE-091113-4	ENSDARG00000035538
cation homeostasis	rtel1	ZDB-GENE-050306-11	ENSDARG00000035074
cation homeostasis	thy1	ZDB-GENE-030131-8561	ENSDARG00000035018
cation homeostasis	atp6v1aa	ZDB-GENE-040426-1143	ENSDARG00000034534
cation homeostasis	ccdc115	ZDB-GENE-050227-20	ENSDARG00000033533
cation homeostasis	pparg	ZDB-GENE-990415-213	ENSDARG00000031848
cation homeostasis	atp6v0b	ZDB-GENE-030131-443	ENSDARG00000031681
cation homeostasis	calb1	ZDB-GENE-030131-8107	ENSDARG00000031598
cation homeostasis	commd1	ZDB-GENE-060512-329	ENSDARG00000031203
cation homeostasis	melk	ZDB-GENE-990603-5	ENSDARG00000030759
cation homeostasis	letmd1	ZDB-GENE-080723-8	ENSDARG00000030641
cation homeostasis	hfe2	ZDB-GENE-030131-651	ENSDARG00000030494
cation homeostasis	atp13a1	ZDB-GENE-040426-2804	ENSDARG00000029931
cation homeostasis	slc26a1	ZDB-GENE-070112-2182	ENSDARG00000029832
cation homeostasis	ldlra	ZDB-GENE-031217-1	ENSDARG00000029476
cation homeostasis	klf6a	ZDB-GENE-021115-9	ENSDARG00000029072
cation homeostasis	slc34a1a	ZDB-GENE-101006-3	ENSDARG00000028824
cation homeostasis	adra1aa	ZDB-GENE-030131-2831	ENSDARG00000028725
cation homeostasis	slc4a2a	ZDB-GENE-051101-2	ENSDARG00000028173
cation homeostasis	yy1b	ZDB-GENE-040426-2127	ENSDARG00000027978
cation homeostasis	adra1ab	ZDB-GENE-060503-384	ENSDARG00000027638
cation homeostasis	hmox1a	ZDB-GENE-030131-3102	ENSDARG00000027529
cation homeostasis	trpc7a	ZDB-GENE-091113-40	ENSDARG00000027523
cation homeostasis	bcl2l10	ZDB-GENE-030825-2	ENSDARG00000026766
cation homeostasis	iscub	ZDB-GENE-050417-332	ENSDARG00000026582
cation homeostasis	hephl1b	ZDB-GENE-091204-388	ENSDARG00000026403
cation homeostasis	aco1	ZDB-GENE-031118-76	ENSDARG00000026376
cation homeostasis	nr3c1	ZDB-GENE-050522-503	ENSDARG00000025032
cation homeostasis	slc4a1b	ZDB-GENE-110215-2	ENSDARG00000024560
cation homeostasis	adra1d	ZDB-GENE-090312-203	ENSDARG00000024101
cation homeostasis	ryr1b	ZDB-GENE-070705-417	ENSDARG00000023797
cation homeostasis	cacna1fb	ZDB-GENE-031104-1	ENSDARG00000023683
cation homeostasis	atp2b3b	ZDB-GENE-080409-2	ENSDARG00000023445
cation homeostasis	rps27.1	ZDB-GENE-050522-549	ENSDARG00000023298
cation homeostasis	kng1	ZDB-GENE-041010-56	ENSDARG00000022372
cation homeostasis	ireb2	ZDB-GENE-051205-1	ENSDARG00000021466
cation homeostasis	slc30a2	ZDB-GENE-041014-347	ENSDARG00000021305
cation homeostasis	apoa4b.2	ZDB-GENE-030131-3143	ENSDARG00000020866
cation homeostasis	atp6v0a1a	ZDB-GENE-030131-3027	ENSDARG00000020847
cation homeostasis	gfi1aa	ZDB-GENE-050522-534	ENSDARG00000020746
cation homeostasis	slc9a8	ZDB-GENE-041212-7	ENSDARG00000020699
cation homeostasis	ap1b1	ZDB-GENE-061025-1	ENSDARG00000020621
cation homeostasis	atp2a1	ZDB-GENE-020905-1	ENSDARG00000020574
cation homeostasis	cps1	ZDB-GENE-081105-17	ENSDARG00000020028
cation homeostasis	slc30a7	ZDB-GENE-030131-5650	ENSDARG00000019998
cation homeostasis	ptbp1a	ZDB-GENE-050522-492	ENSDARG00000019362
cation homeostasis	sec23b	ZDB-GENE-030131-5479	ENSDARG00000019360
cation homeostasis	sparc	ZDB-GENE-030131-9	ENSDARG00000019353
cation homeostasis	zgc:56095	ZDB-GENE-040426-1948	ENSDARG00000018461
cation homeostasis	htr2cl1	ZDB-GENE-081104-48	ENSDARG00000018228
cation homeostasis	klf1	ZDB-GENE-980526-55	ENSDARG00000017400
cation homeostasis	tcirg1a	ZDB-GENE-090311-31	ENSDARG00000016835
cation homeostasis	tfa	ZDB-GENE-980526-35	ENSDARG00000016771
cation homeostasis	trim33	ZDB-GENE-030131-2773	ENSDARG00000016181
cation homeostasis	ca15a	ZDB-GENE-070424-7	ENSDARG00000015654
cation homeostasis	fth1a	ZDB-GENE-000831-2	ENSDARG00000015551
cation homeostasis	slc4a8	ZDB-GENE-131119-88	ENSDARG00000015531
cation homeostasis	klf3	ZDB-GENE-011116-1	ENSDARG00000015495
cation homeostasis	slc24a4a	ZDB-GENE-050417-291	ENSDARG00000015425
cation homeostasis	atp6v0a1b	ZDB-GENE-050522-215	ENSDARG00000015174
cation homeostasis	drd2l	ZDB-GENE-030910-1	ENSDARG00000014858
cation homeostasis	itpr1a	ZDB-GENE-070604-3	ENSDARG00000014655
cation homeostasis	trpv6	ZDB-GENE-040624-12	ENSDARG00000014496
cation homeostasis	tac1	ZDB-GENE-060503-904	ENSDARG00000014490
cation homeostasis	ca2	ZDB-GENE-031219-5	ENSDARG00000014488
cation homeostasis	pkd2	ZDB-GENE-040827-4	ENSDARG00000014098
cation homeostasis	slc4a4a	ZDB-GENE-060526-274	ENSDARG00000013730
cation homeostasis	casr	ZDB-GENE-050119-8	ENSDARG00000013649
cation homeostasis	gata1a	ZDB-GENE-980526-268	ENSDARG00000013477
cation homeostasis	slc8a1a	ZDB-GENE-050809-1	ENSDARG00000013422
cation homeostasis	zgc:172271	ZDB-GENE-080204-110	ENSDARG00000013240
cation homeostasis	htr2cl2	ZDB-GENE-120215-109	ENSDARG00000013210
cation homeostasis	gclc	ZDB-GENE-030131-5056	ENSDARG00000013095
cation homeostasis	slc34a2a	ZDB-GENE-000524-1	ENSDARG00000012903
cation homeostasis	slc4a1a	ZDB-GENE-010525-1	ENSDARG00000012881
cation homeostasis	atp2b1a	ZDB-GENE-030925-29	ENSDARG00000012684
cation homeostasis	tfap2b	ZDB-GENE-050417-394	ENSDARG00000012667
cation homeostasis	hpx	ZDB-GENE-030131-5773	ENSDARG00000012609
cation homeostasis	apoa1a	ZDB-GENE-990415-14	ENSDARG00000012076
cation homeostasis	itpr2	ZDB-GENE-050419-192	ENSDARG00000011909
cation homeostasis	slc26a2	ZDB-GENE-030717-3	ENSDARG00000011618
cation homeostasis	ryr1a	ZDB-GENE-020108-2	ENSDARG00000011422
cation homeostasis	fyna	ZDB-GENE-030903-5	ENSDARG00000011370
cation homeostasis	adra1ba	ZDB-GENE-120510-1	ENSDARG00000011317
cation homeostasis	drd2b	ZDB-GENE-030910-2	ENSDARG00000011091
cation homeostasis	clic2	ZDB-GENE-040718-299	ENSDARG00000010625
cation homeostasis	atp1a2a	ZDB-GENE-001212-6	ENSDARG00000010472
cation homeostasis	scara5	ZDB-GENE-041210-258	ENSDARG00000010425
cation homeostasis	cp	ZDB-GENE-010522-1	ENSDARG00000010312
cation homeostasis	slc9a6a	ZDB-GENE-070424-104	ENSDARG00000009209
cation homeostasis	rhbg	ZDB-GENE-030131-9542	ENSDARG00000009018
cation homeostasis	dmd	ZDB-GENE-010426-1	ENSDARG00000008487
cation homeostasis	fth1b	ZDB-GENE-040912-30	ENSDARG00000007975
cation homeostasis	pdcd2	ZDB-GENE-040426-1236	ENSDARG00000007892
cation homeostasis	atp2b1b	ZDB-GENE-080409-1	ENSDARG00000007788
cation homeostasis	wwox	ZDB-GENE-040426-858	ENSDARG00000007614
cation homeostasis	prdm12b	ZDB-GENE-041114-172	ENSDARG00000007430
cation homeostasis	slc26a3.1	ZDB-GENE-041210-180	ENSDARG00000007371
cation homeostasis	ryk	ZDB-GENE-070209-277	ENSDARG00000007231
cation homeostasis	slc30a4	ZDB-GENE-040426-1408	ENSDARG00000007180
cation homeostasis	slc24a3	ZDB-GENE-090312-67	ENSDARG00000006760
cation homeostasis	phf8	ZDB-GENE-060419-1	ENSDARG00000006584
cation homeostasis	atp6v1h	ZDB-GENE-021219-2	ENSDARG00000006370
cation homeostasis	slc39a10	ZDB-GENE-040426-1157	ENSDARG00000005823
cation homeostasis	enpp1	ZDB-GENE-040724-172	ENSDARG00000005789
cation homeostasis	galr1a	ZDB-GENE-060503-290	ENSDARG00000005522
cation homeostasis	slc30a1a	ZDB-GENE-040426-1840	ENSDARG00000005463
cation homeostasis	gprc6a	ZDB-GENE-041217-22	ENSDARG00000005371
cation homeostasis	psen1	ZDB-GENE-991119-4	ENSDARG00000004870
cation homeostasis	kmt2a	ZDB-GENE-080521-3	ENSDARG00000004537
cation homeostasis	ryr2b	ZDB-GENE-061226-3	ENSDARG00000003706
cation homeostasis	slc26a3.2	ZDB-GENE-041210-179	ENSDARG00000003615
cation homeostasis	trpc2b	ZDB-GENE-050712-3	ENSDARG00000003344
cation homeostasis	aplnra	ZDB-GENE-060929-512	ENSDARG00000002172
cation homeostasis	stim2b	ZDB-GENE-120404-3	ENSDARG00000001776
cation homeostasis	slc39a13	ZDB-GENE-030616-17	ENSDARG00000000442
cation homeostasis	slc40a1	ZDB-GENE-000511-8	ENSDARG00000000241
cation homeostasis	slc9a3r1a	ZDB-GENE-031006-7	ENSDARG00000000068
CCR4-NOT subunit	cnot9	ZDB-GENE-030131-1558	NP_999925.1
CCR4-NOT subunit	cnot6b	ZDB-GENE-071004-97	ENSDARG00000101072
CCR4-NOT subunit	cnot11	ZDB-GENE-030131-8068	ENSDARG00000068596
CCR4-NOT subunit	cnot2	ZDB-GENE-070410-70	ENSDARG00000061802
CCR4-NOT subunit	cnot10	ZDB-GENE-060929-368	ENSDARG00000058528
CCR4-NOT subunit	cnot6l	ZDB-GENE-050522-302	ENSDARG00000054597
CCR4-NOT subunit	cnot7	ZDB-GENE-061013-29	ENSDARG00000032116
CCR4-NOT subunit	cnot8	ZDB-GENE-040426-2845	ENSDARG00000020043
CCR4-NOT subunit	cnot3b	ZDB-GENE-030131-5838	ENSDARG00000019842
CCR4-NOT subunit	patl1	ZDB-GENE-070209-83	ENSDARG00000017423
CCR4-NOT subunit	cnot6a	ZDB-GENE-030131-2768	ENSDARG00000008255
CCR4-NOT subunit	cnot4b	ZDB-GENE-040426-1164	ENSDARG00000007639
CCR4-NOT subunit	cnot3a	ZDB-GENE-040927-6	ENSDARG00000007135
CCR4-NOT subunit	cnot4a	ZDB-GENE-090313-262	ENSDARG00000007045
CCR4-NOT subunit	cnot1	ZDB-GENE-040915-1	ENSDARG00000004174
chaperone	ric3a	ZDB-GENE-160215-1	XP_017212528.2
chaperone	mesd	ZDB-GENE-070112-2142	XP_005166421.1
chaperone	psmg4	ZDB-GENE-121003-4	XP_002667418.1
chaperone	si:ch211-207k7.4	ZDB-GENE-070705-97	NP_001121870.1
chaperone	timm44	ZDB-GENE-030131-145	ENSDARG00000104771
chaperone	fyco1a	ZDB-GENE-110411-276	ENSDARG00000104500
chaperone	unc45a	ZDB-GENE-050417-158	ENSDARG00000103643
chaperone	ric3b	ZDB-GENE-040323-1	ENSDARG00000102863
chaperone	lonp1	ZDB-GENE-030131-4006	ENSDARG00000102765
chaperone	asf1ba	ZDB-GENE-031118-197	ENSDARG00000101037
chaperone	tor2a	ZDB-GENE-050913-60	ENSDARG00000100559
chaperone	ahsa1b	ZDB-GENE-030131-664	ENSDARG00000100317
chaperone	cox20	ZDB-GENE-040718-467	ENSDARG00000099997
chaperone	tbce	ZDB-GENE-051030-120	ENSDARG00000099921
chaperone	fkbp10a	ZDB-GENE-100921-75	ENSDARG00000099183
chaperone	tbcd	ZDB-GENE-060823-1	ENSDARG00000098749
chaperone	psmg3	ZDB-GENE-040718-262	ENSDARG00000098391
chaperone	fkbp3	ZDB-GENE-030616-419	ENSDARG00000098059
chaperone	si:dkey-16p21.8	ZDB-GENE-131121-428	ENSDARG00000096849
chaperone	si:ch211-255p10.3	ZDB-GENE-121214-339	ENSDARG00000096616
chaperone	ccs	ZDB-GENE-050417-322	ENSDARG00000092003
chaperone	sacs	ZDB-GENE-110411-146	ENSDARG00000091042
chaperone	tor1l2	ZDB-GENE-121107-3	ENSDARG00000090741
chaperone	atox1	ZDB-GENE-120720-2	ENSDARG00000087693
chaperone	cct2	ZDB-GENE-020419-6	ENSDARG00000087206
chaperone	tor1	ZDB-GENE-080917-50	ENSDARG00000077950
chaperone	fxn	ZDB-GENE-070209-286	ENSDARG00000074356
chaperone	cox17	ZDB-GENE-040912-91	ENSDARG00000069920
chaperone	grpel2	ZDB-GENE-091204-188	ENSDARG00000069421
chaperone	dnlz	ZDB-GENE-070112-1482	ENSDARG00000068655
chaperone	clpxb	ZDB-GENE-130404-1	ENSDARG00000067796
chaperone	pfdn4	ZDB-GENE-100922-122	ENSDARG00000061228
chaperone	cox11	ZDB-GENE-050506-82	ENSDARG00000061004
chaperone	eral1	ZDB-GENE-060526-84	ENSDARG00000059887
chaperone	timm13	ZDB-GENE-040718-167	ENSDARG00000058297
chaperone	hspe1	ZDB-GENE-000906-2	ENSDARG00000056167
chaperone	hspd1	ZDB-GENE-021206-1	ENSDARG00000056160
chaperone	pikfyve	ZDB-GENE-030131-9636	ENSDARG00000056112
chaperone	tor1l1	ZDB-GENE-080723-36	ENSDARG00000055856
chaperone	fkbp1b	ZDB-GENE-040426-1785	ENSDARG00000052625
chaperone	cct5	ZDB-GENE-030131-977	ENSDARG00000045399
chaperone	fkbp10b	ZDB-GENE-030131-3101	ENSDARG00000045129
chaperone	fkbp2	ZDB-GENE-040912-126	ENSDARG00000044540
chaperone	unc119b	ZDB-GENE-050201-2	ENSDARG00000044362
chaperone	cdc37l1	ZDB-GENE-030131-8865	ENSDARG00000044265
chaperone	timm9	ZDB-GENE-021206-14	ENSDARG00000043865
chaperone	asf1bb	ZDB-GENE-040426-2594	ENSDARG00000043713
chaperone	bag4	ZDB-GENE-030131-5484	ENSDARG00000043179
chaperone	fkbp14	ZDB-GENE-040801-210	ENSDARG00000040695
chaperone	psmg1	ZDB-GENE-040718-469	ENSDARG00000040620
chaperone	bag3	ZDB-GENE-040801-40	ENSDARG00000039486
chaperone	pfdn6	ZDB-GENE-040426-1589	ENSDARG00000037108
chaperone	fkbp11	ZDB-GENE-030616-357	ENSDARG00000037000
chaperone	c1galt1c1	ZDB-GENE-030131-2772	ENSDARG00000036335
chaperone	psmg2	ZDB-GENE-040426-1972	ENSDARG00000035987
chaperone	bag2	ZDB-GENE-040426-1399	ENSDARG00000035005
chaperone	unc119a	ZDB-GENE-090930-2	ENSDARG00000034453
chaperone	fkbp1ab	ZDB-GENE-040927-9	ENSDARG00000033567
chaperone	fkbp6	ZDB-GENE-050302-4	ENSDARG00000030133
chaperone	clpxa	ZDB-GENE-040912-143	ENSDARG00000029063
chaperone	ahsa1a	ZDB-GENE-030131-1869	ENSDARG00000028664
chaperone	fkbp5	ZDB-GENE-030616-630	ENSDARG00000028396
chaperone	tor1l3	ZDB-GENE-040426-1859	ENSDARG00000026895
chaperone	uri1	ZDB-GENE-050913-30	ENSDARG00000026664
chaperone	tbcc	ZDB-GENE-041008-103	ENSDARG00000022918
chaperone	fkbp1aa	ZDB-GENE-030131-7275	ENSDARG00000022684
chaperone	cct6a	ZDB-GENE-011018-2	ENSDARG00000021252
chaperone	bag1	ZDB-GENE-050309-89	ENSDARG00000020895
chaperone	uxt	ZDB-GENE-040912-118	ENSDARG00000019339
chaperone	scap	ZDB-GENE-040107-41	ENSDARG00000018096
chaperone	tcp1	ZDB-GENE-990714-24	ENSDARG00000017891
chaperone	bag5	ZDB-GENE-050913-58	ENSDARG00000017316
chaperone	cct3	ZDB-GENE-020419-5	ENSDARG00000016173
chaperone	mkks	ZDB-GENE-040426-757	ENSDARG00000016139
chaperone	bbs12	ZDB-GENE-070626-3	ENSDARG00000016112
chaperone	cct4	ZDB-GENE-040426-1421	ENSDARG00000013475
chaperone	bcs1l	ZDB-GENE-040426-938	ENSDARG00000012295
chaperone	fkbp7	ZDB-GENE-030616-182	ENSDARG00000010962
chaperone	grpel1	ZDB-GENE-051120-111	ENSDARG00000010021
chaperone	unc119.1	ZDB-GENE-030219-130	ENSDARG00000009629
chaperone	fkbp4	ZDB-GENE-030131-514	ENSDARG00000008447
chaperone	unc45b	ZDB-GENE-020919-3	ENSDARG00000008433
chaperone	cct8	ZDB-GENE-040426-876	ENSDARG00000008243
chaperone	cct7	ZDB-GENE-020419-7	ENSDARG00000007385
chaperone	supt6h	ZDB-GENE-030131-7949	ENSDARG00000006524
chaperone	fkbp9	ZDB-GENE-040801-23	ENSDARG00000005023
chaperone	unc119.2	ZDB-GENE-030131-7635	ENSDARG00000004459
chaperone	fkbp16	ZDB-GENE-050208-116	ENSDARG00000001976
chaperone	fkbp8	ZDB-GENE-040426-1849	ENSDARG00000001734
cortisol	cyp11a2	ZDB-GENE-130911-1	ENSDARG00000092696
cortisol	fdx1	ZDB-GENE-071015-2	ENSDARG00000056410
cortisol	cyp11c1	ZDB-GENE-070828-1	ENSDARG00000042014
cortisol	fdx1b	ZDB-GENE-060526-382	ENSDARG00000038956
cortisol	nr3c1	ZDB-GENE-050522-503	ENSDARG00000025032
cortisol	hsd11b2	ZDB-GENE-030131-6030	ENSDARG00000001975
electron transport	si:dkey-109l4.6	ZDB-GENE-160113-42	XP_002664501.1
electron transport	txnrd2.2	ZDB-GENE-040914-66	NP_001340323.1
electron transport	prkn	ZDB-GENE-050417-109	NP_001017635.1
electron transport	zgc:86599	ZDB-GENE-040625-180	NP_001002163.1
electron transport	zgc:85811	ZDB-GENE-040426-2470	not available on Biomart, no RefSeq ID available through ZFIN
electron transport	si:ch211-226l4.6	ZDB-GENE-160728-64	ENSDARG00000105573
electron transport	cox7c	ZDB-GENE-030131-8062	ENSDARG00000104537
electron transport	uqcr10	ZDB-GENE-170406-3	ENSDARG00000104517
electron transport	ndufa4l2a	ZDB-GENE-070912-358	ENSDARG00000103114
electron transport	slc25a12	ZDB-GENE-031006-11	ENSDARG00000102362
electron transport	ndufc2	ZDB-GENE-050320-87	ENSDARG00000102115
electron transport	etfa	ZDB-GENE-030131-4449	ENSDARG00000101631
electron transport	glrx2	ZDB-GENE-040718-101	ENSDARG00000100944
electron transport	txnrd1	ZDB-GENE-030327-2	ENSDARG00000100374
electron transport	cox5ab	ZDB-GENE-030131-5162	ENSDARG00000099663
electron transport	slc25a13	ZDB-GENE-080319-2	ENSDARG00000099353
electron transport	glrx3	ZDB-GENE-041010-22	ENSDARG00000098785
electron transport	cox7b	ZDB-GENE-030131-6602	ENSDARG00000098250
electron transport	sh3bgrl3	ZDB-GENE-040426-1059	ENSDARG00000098075
electron transport	cox8b	ZDB-GENE-110620-4	ENSDARG00000097209
electron transport	si:dkey-85n7.8	ZDB-GENE-110411-127	ENSDARG00000095793
electron transport	cycsa	ZDB-GENE-060503-627	ENSDARG00000095636
electron transport	cox8a	ZDB-GENE-030131-9136	ENSDARG00000095273
electron transport	uqcc3	ZDB-GENE-030131-8451	ENSDARG00000093382
electron transport	zgc:153317	ZDB-GENE-060825-309	ENSDARG00000092903
electron transport	si:dkey-31b16.7	ZDB-GENE-090313-305	ENSDARG00000092713
electron transport	cox5aa	ZDB-GENE-050522-133	ENSDARG00000088383
electron transport	ndufa4l2b	ZDB-GENE-130530-919	ENSDARG00000087907
electron transport	wdr93	ZDB-GENE-161017-52	ENSDARG00000087191
electron transport	sdhb	ZDB-GENE-030131-8005	ENSDARG00000075768
electron transport	ndufb3	ZDB-GENE-091204-407	ENSDARG00000075709
electron transport	aox5	ZDB-GENE-001205-2	ENSDARG00000071475
electron transport	sfxn4	ZDB-GENE-050309-187	ENSDARG00000069832
electron transport	cox7a1	ZDB-GENE-060929-340	ENSDARG00000069464
electron transport	ndufaf2	ZDB-GENE-040808-28	ENSDARG00000069286
electron transport	cox5b2	ZDB-GENE-060825-71	ENSDARG00000068738
electron transport	zgc:152951	ZDB-GENE-060929-416	ENSDARG00000068663
electron transport	ptgesl	ZDB-GENE-040426-1063	ENSDARG00000068415
electron transport	mt-cyb	ZDB-GENE-011205-17	ENSDARG00000063924
electron transport	mt-nd5	ZDB-GENE-011205-12	ENSDARG00000063921
electron transport	mt-nd4	ZDB-GENE-011205-10	ENSDARG00000063917
electron transport	mt-nd4l	ZDB-GENE-011205-11	ENSDARG00000063916
electron transport	mt-co3	ZDB-GENE-011205-16	ENSDARG00000063912
electron transport	mt-co2	ZDB-GENE-011205-15	ENSDARG00000063908
electron transport	mt-co1	ZDB-GENE-011205-14	ENSDARG00000063905
electron transport	mt-nd2	ZDB-GENE-011205-8	ENSDARG00000063899
electron transport	sdhaf2	ZDB-GENE-030131-7564	ENSDARG00000062971
electron transport	d2hgdh	ZDB-GENE-070112-482	ENSDARG00000060210
electron transport	uqcrh	ZDB-GENE-051030-93	ENSDARG00000059128
electron transport	ndufa8	ZDB-GENE-040426-1688	ENSDARG00000058041
electron transport	ndufs6	ZDB-GENE-040912-86	ENSDARG00000056583
electron transport	fdx1	ZDB-GENE-071015-2	ENSDARG00000056410
electron transport	ndufa4	ZDB-GENE-040426-1962	ENSDARG00000056108
electron transport	sdhda	ZDB-GENE-040718-192	ENSDARG00000055712
electron transport	xdh	ZDB-GENE-070719-9	ENSDARG00000055240
electron transport	cox7a3	ZDB-GENE-030131-7691	ENSDARG00000054907
electron transport	cox6a2	ZDB-GENE-040912-129	ENSDARG00000054588
electron transport	cox7a2a	ZDB-GENE-050522-153	ENSDARG00000053217
electron transport	ndufs4	ZDB-GENE-050522-421	ENSDARG00000052840
electron transport	uqcrc1	ZDB-GENE-040426-1792	ENSDARG00000052304
electron transport	fdx1l	ZDB-GENE-060929-1046	ENSDARG00000052190
electron transport	ciapin1	ZDB-GENE-040808-57	ENSDARG00000045733
electron transport	nr2c1	ZDB-GENE-041210-198	ENSDARG00000045527
electron transport	cycsb	ZDB-GENE-040625-38	ENSDARG00000044562
electron transport	glrx5	ZDB-GENE-040426-1957	ENSDARG00000043665
electron transport	ndufa12	ZDB-GENE-050828-1	ENSDARG00000042469
electron transport	ndufb9	ZDB-GENE-030131-8364	ENSDARG00000041314
electron transport	ndufa5	ZDB-GENE-050320-17	ENSDARG00000039346
electron transport	fdx1b	ZDB-GENE-060526-382	ENSDARG00000038956
electron transport	etfdh	ZDB-GENE-040912-168	ENSDARG00000038834
electron transport	sdhc	ZDB-GENE-040801-26	ENSDARG00000038608
electron transport	cox6c	ZDB-GENE-040724-95	ENSDARG00000038577
electron transport	cyb561	ZDB-GENE-070713-3	ENSDARG00000038176
electron transport	cyc1	ZDB-GENE-031105-2	ENSDARG00000038075
electron transport	zgc:153284	ZDB-GENE-060825-317	ENSDARG00000036876
electron transport	ndufa7	ZDB-GENE-040801-169	ENSDARG00000036684
electron transport	cox4i1	ZDB-GENE-030131-5175	ENSDARG00000032970
electron transport	sdhdb	ZDB-GENE-040822-17	ENSDARG00000030139
electron transport	uqcrq	ZDB-GENE-040718-199	ENSDARG00000029064
electron transport	ndufs1	ZDB-GENE-030131-478	ENSDARG00000028546
electron transport	glrx	ZDB-GENE-041010-11	ENSDARG00000028106
electron transport	cox4i2	ZDB-GENE-040426-1775	ENSDARG00000022509
electron transport	cox6a1	ZDB-GENE-030131-7715	ENSDARG00000022438
electron transport	aox6	ZDB-GENE-050208-742	ENSDARG00000020054
electron transport	gsr	ZDB-GENE-050522-116	ENSDARG00000019236
electron transport	pmpcb	ZDB-GENE-050220-10	ENSDARG00000016979
electron transport	sdha	ZDB-GENE-040426-874	ENSDARG00000016721
electron transport	ndufa10	ZDB-GENE-030131-670	ENSDARG00000013333
electron transport	ndufv2	ZDB-GENE-040426-1713	ENSDARG00000013044
electron transport	cox4i1l	ZDB-GENE-130814-2	ENSDARG00000012388
electron transport	uqcrb	ZDB-GENE-050522-542	ENSDARG00000011146
electron transport	ndufb8	ZDB-GENE-040426-1858	ENSDARG00000010113
electron transport	etfb	ZDB-GENE-040426-1931	ENSDARG00000009250
electron transport	dldh	ZDB-GENE-040120-4	ENSDARG00000008785
electron transport	uqcrfs1	ZDB-GENE-040426-2060	ENSDARG00000007745
electron transport	surf1	ZDB-GENE-041108-2	ENSDARG00000003592
electron transport	pink1	ZDB-GENE-041212-53	ENSDARG00000001929
estrogen	cnot9	ZDB-GENE-030131-1558	NP_999925.1
estrogen	zgc:92744	ZDB-GENE-040718-312	NP_001002573.1
estrogen	err2	ZDB-GENE-990415-69	no protein sequence available through ZFIN
estrogen	rdh8b	ZDB-GENE-040426-1759	ENSDARG00000105060
estrogen	rerg	ZDB-GENE-131018-1	ENSDARG00000104632
estrogen	ssr1	ZDB-GENE-030826-28	ENSDARG00000101627
estrogen	esrrb	ZDB-GENE-040616-2	ENSDARG00000100847
estrogen	zgc:109982	ZDB-GENE-050522-139	ENSDARG00000099217
estrogen	cyp19a1b	ZDB-GENE-001103-4	ENSDARG00000098360
estrogen	cpn1	ZDB-GENE-030131-9116	ENSDARG00000096728
estrogen	nupr1	ZDB-GENE-030131-4653	ENSDARG00000094557
estrogen	vtg1	ZDB-GENE-001201-1	ENSDARG00000092233
estrogen	c3a.2	ZDB-GENE-990415-36	ENSDARG00000087359
estrogen	znf574	ZDB-GENE-100922-259	ENSDARG00000087074
estrogen	pelp1	ZDB-GENE-140106-164	ENSDARG00000079313
estrogen	gper1	ZDB-GENE-090311-1	ENSDARG00000074661
estrogen	greb1	ZDB-GENE-070112-332	ENSDARG00000070794
estrogen	lman1	ZDB-GENE-060201-4	ENSDARG00000069980
estrogen	esrra	ZDB-GENE-990415-68	ENSDARG00000069266
estrogen	adgrl3.1	ZDB-GENE-030131-7856	ENSDARG00000061121
estrogen	fam20cl	ZDB-GENE-070705-319	ENSDARG00000060325
estrogen	wbp2	ZDB-GENE-050522-137	ENSDARG00000056605
estrogen	bcar1	ZDB-GENE-030131-2774	ENSDARG00000056525
estrogen	aqp12	ZDB-GENE-040718-310	ENSDARG00000043279
estrogen	serpinc1	ZDB-GENE-030131-264	ENSDARG00000042684
estrogen	sult1st2	ZDB-GENE-030804-27	ENSDARG00000041540
estrogen	znf366	ZDB-GENE-110408-46	ENSDARG00000040116
estrogen	ebag9	ZDB-GENE-040426-1093	ENSDARG00000040021
estrogen	greb1l	ZDB-GENE-030131-4022	ENSDARG00000039196
estrogen	fkbp11	ZDB-GENE-030616-357	ENSDARG00000037000
estrogen	hsd17b12b	ZDB-GENE-030131-1346	ENSDARG00000035872
estrogen	esr2b	ZDB-GENE-030116-1	ENSDARG00000034181
estrogen	lef1	ZDB-GENE-990714-26	ENSDARG00000031894
estrogen	zgc:66313	ZDB-GENE-040426-1606	ENSDARG00000030357
estrogen	hsp90ab1	ZDB-GENE-990415-95	ENSDARG00000029150
estrogen	rdh8a	ZDB-GENE-021115-3	ENSDARG00000028048
estrogen	hsd17b1	ZDB-GENE-040901-5	ENSDARG00000027469
estrogen	ucp1	ZDB-GENE-010503-1	ENSDARG00000023151
estrogen	fbp1b	ZDB-GENE-021206-11	ENSDARG00000020364
estrogen	pah	ZDB-GENE-031006-2	ENSDARG00000020143
estrogen	ssr4	ZDB-GENE-030131-4900	ENSDARG00000019444
estrogen	carm1	ZDB-GENE-040724-77	ENSDARG00000018698
estrogen	agxtb	ZDB-GENE-010302-3	ENSDARG00000018478
estrogen	bcar3	ZDB-GENE-080513-4	ENSDARG00000016981
estrogen	esr2a	ZDB-GENE-030116-2	ENSDARG00000016454
estrogen	vtg3	ZDB-GENE-991019-2	ENSDARG00000016448
estrogen	c9	ZDB-GENE-050522-442	ENSDARG00000016319
estrogen	zmp:0000001048	ZDB-GENE-140106-8	ENSDARG00000016213
estrogen	hsd17b12a	ZDB-GENE-030131-5628	ENSDARG00000015709
estrogen	esrrd	ZDB-GENE-040616-3	ENSDARG00000015064
estrogen	slc31a1	ZDB-GENE-040415-3	ENSDARG00000013961
estrogen	hpx	ZDB-GENE-030131-5773	ENSDARG00000012609
estrogen	esrrgb	ZDB-GENE-040616-4	ENSDARG00000011696
estrogen	hdlbpa	ZDB-GENE-030131-2032	ENSDARG00000009830
estrogen	src	ZDB-GENE-030131-3809	ENSDARG00000008107
estrogen	esrrga	ZDB-GENE-030821-2	ENSDARG00000004861
estrogen	cnot1	ZDB-GENE-040915-1	ENSDARG00000004174
estrogen	esr1	ZDB-GENE-020806-5	ENSDARG00000004111
estrogen receptor	cnot9	ZDB-GENE-030131-1558	NP_999925.1
estrogen receptor	err2	ZDB-GENE-990415-69	no protein sequence available through ZFIN
estrogen receptor	ssr1	ZDB-GENE-030826-28	ENSDARG00000101627
estrogen receptor	esrrb	ZDB-GENE-040616-2	ENSDARG00000100847
estrogen receptor	znf574	ZDB-GENE-100922-259	ENSDARG00000087074
estrogen receptor	gper1	ZDB-GENE-090311-1	ENSDARG00000074661
estrogen receptor	esrra	ZDB-GENE-990415-68	ENSDARG00000069266
estrogen receptor	adgrl3.1	ZDB-GENE-030131-7856	ENSDARG00000061121
estrogen receptor	znf366	ZDB-GENE-110408-46	ENSDARG00000040116
estrogen receptor	ebag9	ZDB-GENE-040426-1093	ENSDARG00000040021
estrogen receptor	esr2b	ZDB-GENE-030116-1	ENSDARG00000034181
estrogen receptor	lef1	ZDB-GENE-990714-26	ENSDARG00000031894
estrogen receptor	hsp90ab1	ZDB-GENE-990415-95	ENSDARG00000029150
estrogen receptor	ssr4	ZDB-GENE-030131-4900	ENSDARG00000019444
estrogen receptor	carm1	ZDB-GENE-040724-77	ENSDARG00000018698
estrogen receptor	esr2a	ZDB-GENE-030116-2	ENSDARG00000016454
estrogen receptor	esrrd	ZDB-GENE-040616-3	ENSDARG00000015064
estrogen receptor	esrrgb	ZDB-GENE-040616-4	ENSDARG00000011696
estrogen receptor	src	ZDB-GENE-030131-3809	ENSDARG00000008107
estrogen receptor	esrrga	ZDB-GENE-030821-2	ENSDARG00000004861
estrogen receptor	cnot1	ZDB-GENE-040915-1	ENSDARG00000004174
estrogen receptor	esr1	ZDB-GENE-020806-5	ENSDARG00000004111
extracellular ligand-gated ion channel activity	gabrg1	ZDB-GENE-141215-66	XP_009305483.1
extracellular ligand-gated ion channel activity	gabra2a	ZDB-GENE-141216-16	XP_009305482.1
extracellular ligand-gated ion channel activity	gabrb2l	ZDB-GENE-111215-5	XP_005174507.3
extracellular ligand-gated ion channel activity	si:ch211-264f5.8	ZDB-GENE-081104-209	not available on Biomart, no RefSeq ID available through ZFIN
extracellular ligand-gated ion channel activity	chrna7	ZDB-GENE-040108-3	ENSDARG00000101702
extracellular ligand-gated ion channel activity	chrnb4	ZDB-GENE-120809-1	ENSDARG00000101677
extracellular ligand-gated ion channel activity	grik5	ZDB-GENE-070821-6	ENSDARG00000101449
extracellular ligand-gated ion channel activity	chrna3	ZDB-GENE-070822-1	ENSDARG00000100991
extracellular ligand-gated ion channel activity	gabrb4	ZDB-GENE-070424-211	ENSDARG00000099096
extracellular ligand-gated ion channel activity	grin3bb	ZDB-GENE-131122-77	ENSDARG00000098667
extracellular ligand-gated ion channel activity	si:ch211-256e16.8	ZDB-GENE-131127-389	ENSDARG00000097809
extracellular ligand-gated ion channel activity	si:ch211-256e16.10	ZDB-GENE-131121-244	ENSDARG00000097566
extracellular ligand-gated ion channel activity	si:ch211-256e16.7	ZDB-GENE-131127-298	ENSDARG00000096821
extracellular ligand-gated ion channel activity	gabrz	ZDB-GENE-080303-26	ENSDARG00000094512
extracellular ligand-gated ion channel activity	gabra3	ZDB-GENE-091204-365	ENSDARG00000090883
extracellular ligand-gated ion channel activity	htr3a	ZDB-GENE-071012-5	ENSDARG00000089212
extracellular ligand-gated ion channel activity	si:ch73-380n15.2	ZDB-GENE-090313-161	ENSDARG00000087224
extracellular ligand-gated ion channel activity	chrna4a	ZDB-GENE-130530-903	ENSDARG00000087071
extracellular ligand-gated ion channel activity	chrng	ZDB-GENE-030131-3805	ENSDARG00000086647
extracellular ligand-gated ion channel activity	grin2da	ZDB-GENE-041008-124	ENSDARG00000086207
extracellular ligand-gated ion channel activity	si:ch211-256e16.6	ZDB-GENE-131121-456	ENSDARG00000079603
extracellular ligand-gated ion channel activity	gabrb2	ZDB-GENE-030131-8196	ENSDARG00000079586
extracellular ligand-gated ion channel activity	si:ch211-256e16.4	ZDB-GENE-131121-267	ENSDARG00000078428
extracellular ligand-gated ion channel activity	grin2ca	ZDB-GENE-070822-3	ENSDARG00000078149
extracellular ligand-gated ion channel activity	grin2cb	ZDB-GENE-100308-2	ENSDARG00000077560
extracellular ligand-gated ion channel activity	zgc:195170	ZDB-GENE-080723-62	ENSDARG00000076264
extracellular ligand-gated ion channel activity	gabrb1	ZDB-GENE-090313-230	ENSDARG00000076127
extracellular ligand-gated ion channel activity	grin3a	ZDB-GENE-130530-780	ENSDARG00000075802
extracellular ligand-gated ion channel activity	gabra6a	ZDB-GENE-040426-1692	ENSDARG00000075058
extracellular ligand-gated ion channel activity	glra2	ZDB-GENE-090407-1	ENSDARG00000075012
extracellular ligand-gated ion channel activity	si:dkey-49c17.4	ZDB-GENE-130603-90	ENSDARG00000074824
extracellular ligand-gated ion channel activity	grid1a	ZDB-GENE-120411-28	ENSDARG00000074583
extracellular ligand-gated ion channel activity	gabra5	ZDB-GENE-081104-30	ENSDARG00000070730
extracellular ligand-gated ion channel activity	chrna4b	ZDB-GENE-090505-3	ENSDARG00000070724
extracellular ligand-gated ion channel activity	grin2db	ZDB-GENE-100920-7	ENSDARG00000070620
extracellular ligand-gated ion channel activity	grin2ab	ZDB-GENE-070424-223	ENSDARG00000070543
extracellular ligand-gated ion channel activity	si:dkey-183j2.10	ZDB-GENE-130530-729	ENSDARG00000070511
extracellular ligand-gated ion channel activity	gria2a	ZDB-GENE-020125-3	ENSDARG00000070173
extracellular ligand-gated ion channel activity	chrnb1	ZDB-GENE-070821-4	ENSDARG00000069660
extracellular ligand-gated ion channel activity	grik1a	ZDB-GENE-030131-6502	ENSDARG00000069139
extracellular ligand-gated ion channel activity	gabra1	ZDB-GENE-061013-194	ENSDARG00000068989
extracellular ligand-gated ion channel activity	htr3b	ZDB-GENE-071012-4	ENSDARG00000061749
extracellular ligand-gated ion channel activity	gabrd	ZDB-GENE-081105-170	ENSDARG00000059763
extracellular ligand-gated ion channel activity	gria4b	ZDB-GENE-030131-8013	ENSDARG00000059368
extracellular ligand-gated ion channel activity	nnr	ZDB-GENE-030128-1	ENSDARG00000058917
extracellular ligand-gated ion channel activity	gabra6b	ZDB-GENE-080815-1	ENSDARG00000058736
extracellular ligand-gated ion channel activity	glra4b	ZDB-GENE-020402-2	ENSDARG00000058103
extracellular ligand-gated ion channel activity	chrna2b	ZDB-GENE-041001-99	ENSDARG00000057025
extracellular ligand-gated ion channel activity	chrna6	ZDB-GENE-090312-91	ENSDARG00000055559
extracellular ligand-gated ion channel activity	grid2	ZDB-GENE-040913-1	ENSDARG00000055302
extracellular ligand-gated ion channel activity	chrna9	ZDB-GENE-090312-63	ENSDARG00000054680
extracellular ligand-gated ion channel activity	gabrg2	ZDB-GENE-091118-65	ENSDARG00000053665
extracellular ligand-gated ion channel activity	gabrr2a	ZDB-GENE-060825-164	ENSDARG00000052982
extracellular ligand-gated ion channel activity	glrba	ZDB-GENE-010410-2	ENSDARG00000052782
extracellular ligand-gated ion channel activity	glrbb	ZDB-GENE-040801-106	ENSDARG00000052769
extracellular ligand-gated ion channel activity	gria2b	ZDB-GENE-020125-4	ENSDARG00000052765
extracellular ligand-gated ion channel activity	chrnb3a	ZDB-GENE-040108-1	ENSDARG00000052764
extracellular ligand-gated ion channel activity	p2rx4a	ZDB-GENE-020806-2	ENSDARG00000044752
extracellular ligand-gated ion channel activity	grid1b	ZDB-GENE-121214-84	ENSDARG00000044161
extracellular ligand-gated ion channel activity	gabrr1	ZDB-GENE-040724-212	ENSDARG00000043902
extracellular ligand-gated ion channel activity	p2rx4b	ZDB-GENE-030319-4	ENSDARG00000042452
extracellular ligand-gated ion channel activity	p2rx7	ZDB-GENE-030319-6	ENSDARG00000042440
extracellular ligand-gated ion channel activity	grik1b	ZDB-GENE-070821-1	ENSDARG00000040627
extracellular ligand-gated ion channel activity	chrnb3b	ZDB-GENE-030102-4	ENSDARG00000038508
extracellular ligand-gated ion channel activity	gria3b	ZDB-GENE-030616-53	ENSDARG00000037498
extracellular ligand-gated ion channel activity	gria4a	ZDB-GENE-020125-7	ENSDARG00000037496
extracellular ligand-gated ion channel activity	si:ch211-39a7.1	ZDB-GENE-060503-606	ENSDARG00000037427
extracellular ligand-gated ion channel activity	tsen54	ZDB-GENE-050522-454	ENSDARG00000036844
extracellular ligand-gated ion channel activity	grin2aa	ZDB-GENE-070424-129	ENSDARG00000034493
extracellular ligand-gated ion channel activity	chrne	ZDB-GENE-040808-32	ENSDARG00000034307
extracellular ligand-gated ion channel activity	gria3a	ZDB-GENE-020125-5	ENSDARG00000032737
extracellular ligand-gated ion channel activity	gria1b	ZDB-GENE-020125-2	ENSDARG00000032714
extracellular ligand-gated ion channel activity	gabrr3b	ZDB-GENE-131120-131	ENSDARG00000030750
extracellular ligand-gated ion channel activity	grin2bb	ZDB-GENE-061207-27	ENSDARG00000030376
extracellular ligand-gated ion channel activity	p2rx3b	ZDB-GENE-030319-3	ENSDARG00000029718
extracellular ligand-gated ion channel activity	grin1a	ZDB-GENE-051202-1	ENSDARG00000027828
extracellular ligand-gated ion channel activity	gabrr3a	ZDB-GENE-080722-20	ENSDARG00000027153
extracellular ligand-gated ion channel activity	grik4	ZDB-GENE-070821-5	ENSDARG00000026753
extracellular ligand-gated ion channel activity	grin1b	ZDB-GENE-051202-2	ENSDARG00000025728
extracellular ligand-gated ion channel activity	p2rx8	ZDB-GENE-030319-7	ENSDARG00000024139
extracellular ligand-gated ion channel activity	gabrb3	ZDB-GENE-101102-2	ENSDARG00000023771
extracellular ligand-gated ion channel activity	chrnb1l	ZDB-GENE-060811-1	ENSDARG00000022532
extracellular ligand-gated ion channel activity	chrnb2l	ZDB-GENE-120809-5	ENSDARG00000021392
extracellular ligand-gated ion channel activity	gria1a	ZDB-GENE-020125-1	ENSDARG00000021352
extracellular ligand-gated ion channel activity	gabrp	ZDB-GENE-081028-62	ENSDARG00000020901
extracellular ligand-gated ion channel activity	chrnd	ZDB-GENE-030131-6665	ENSDARG00000019342
extracellular ligand-gated ion channel activity	chrnb2b	ZDB-GENE-070821-3	ENSDARG00000017790
extracellular ligand-gated ion channel activity	p2rx1	ZDB-GENE-030319-1	ENSDARG00000016695
extracellular ligand-gated ion channel activity	gabrr2b	ZDB-GENE-041014-174	ENSDARG00000014057
extracellular ligand-gated ion channel activity	gabra4	ZDB-GENE-050417-360	ENSDARG00000013389
extracellular ligand-gated ion channel activity	glra1	ZDB-GENE-991117-1	ENSDARG00000012019
extracellular ligand-gated ion channel activity	chrna10a	ZDB-GENE-060503-725	ENSDARG00000011113
extracellular ligand-gated ion channel activity	glra3	ZDB-GENE-020402-1	ENSDARG00000011066
extracellular ligand-gated ion channel activity	p2rx3a	ZDB-GENE-000427-3	ENSDARG00000010477
extracellular ligand-gated ion channel activity	chrna1	ZDB-GENE-980526-137	ENSDARG00000009021
extracellular ligand-gated ion channel activity	chrnb2a	ZDB-GENE-090312-169	ENSDARG00000008674
extracellular ligand-gated ion channel activity	si:ch211-251b21.1	ZDB-GENE-060809-5	ENSDARG00000007275
extracellular ligand-gated ion channel activity	glra4a	ZDB-GENE-010410-3	ENSDARG00000006865
extracellular ligand-gated ion channel activity	chrna2a	ZDB-GENE-040108-2	ENSDARG00000006602
extracellular ligand-gated ion channel activity	grin3ba	ZDB-GENE-070912-354	ENSDARG00000005364
extracellular ligand-gated ion channel activity	p2rx5	ZDB-GENE-030319-5	ENSDARG00000004455
extracellular ligand-gated ion channel activity	chrna5	ZDB-GENE-050417-440	ENSDARG00000003420
extracellular ligand-gated ion channel activity	p2rx2	ZDB-GENE-030319-2	ENSDARG00000002300
glucocorticoid	glcci1a	ZDB-GENE-031010-41	NP_001073419.1
glucocorticoid	glcci1b	ZDB-GENE-170628-1	not available on Biomart, no RefSeq ID available through ZFIN
glucocorticoid	sstr5	ZDB-GENE-040426-2502	ENSDARG00000101655
glucocorticoid	cyp11a2	ZDB-GENE-130911-1	ENSDARG00000092696
glucocorticoid	nnt2	ZDB-GENE-091204-5	ENSDARG00000092522
glucocorticoid	mrap	ZDB-GENE-060503-387	ENSDARG00000091992
glucocorticoid	sstr2b	ZDB-GENE-130530-727	ENSDARG00000069806
glucocorticoid	pomcb	ZDB-GENE-041014-294	ENSDARG00000069307
glucocorticoid	sstr1b	ZDB-GENE-120410-2	ENSDARG00000067925
glucocorticoid	sgk2a	ZDB-GENE-030131-9632	ENSDARG00000063370
glucocorticoid	sgk3	ZDB-GENE-070424-62	ENSDARG00000062460
glucocorticoid	gmeb1	ZDB-GENE-060503-35	ENSDARG00000062060
glucocorticoid	sstr2a	ZDB-GENE-140130-1	ENSDARG00000059090
glucocorticoid	mc2r	ZDB-GENE-030502-2	ENSDARG00000054949
glucocorticoid	stub1	ZDB-GENE-030131-2963	ENSDARG00000045228
glucocorticoid	pomca	ZDB-GENE-030513-2	ENSDARG00000043135
glucocorticoid	cyp11c1	ZDB-GENE-070828-1	ENSDARG00000042014
glucocorticoid	mcm4	ZDB-GENE-030131-9544	ENSDARG00000040041
glucocorticoid	fdx1b	ZDB-GENE-060526-382	ENSDARG00000038956
glucocorticoid	sgk1	ZDB-GENE-030131-2860	ENSDARG00000025522
glucocorticoid	nr3c1	ZDB-GENE-050522-503	ENSDARG00000025032
glucocorticoid	nnt	ZDB-GENE-040426-2592	ENSDARG00000023536
glucocorticoid	sgk2b	ZDB-GENE-060929-44	ENSDARG00000006598
glucocorticoid	hsd11b2	ZDB-GENE-030131-6030	ENSDARG00000001975
gonadotropin	gnrhr3	ZDB-GENE-090128-1	NP_001170921.1
gonadotropin	gnrhr1	ZDB-GENE-090128-2	ENSDARG00000100593
gonadotropin	gnrh3	ZDB-GENE-030724-4	ENSDARG00000056214
gonadotropin	gnrh2	ZDB-GENE-030516-1	ENSDARG00000044754
gonadotropin	gpr173	ZDB-GENE-000710-1	ENSDARG00000042922
gonadotropin	cga	ZDB-GENE-040715-2	ENSDARG00000040479
gonadotropin	gnrhr4	ZDB-GENE-050419-76	ENSDARG00000038116
gonadotropin	npvf	ZDB-GENE-070424-226	ENSDARG00000036227
gonadotropin	gnrhr2	ZDB-GENE-090128-3	ENSDARG00000003553
granin	scg2a	ZDB-GENE-030131-8214	ENSDARG00000103993
granin	scg3	ZDB-GENE-040426-1725	ENSDARG00000086288
granin	chgb	ZDB-GENE-070705-268	ENSDARG00000076500
granin	nrgnb	ZDB-GENE-070112-1912	ENSDARG00000069361
granin	nrgna	ZDB-GENE-090710-4	ENSDARG00000039626
granin	scg2b	ZDB-GENE-061103-160	ENSDARG00000038574
granin	scg5	ZDB-GENE-040426-1687	ENSDARG00000032126
granin	chga	ZDB-GENE-041010-161	ENSDARG00000008829
growth hormone	ghitm	ZDB-GENE-040426-1537	NP_956885.1
growth hormone	slc44a4	ZDB-GENE-040426-1371	NP_956707.1
growth hormone	chrd	ZDB-GENE-990415-33	NP_571048.2
growth hormone	slc16a2	ZDB-GENE-120117-1	NP_001245159.1
growth hormone	leprot	ZDB-GENE-050417-314	NP_001017787.1
growth hormone	vgf	ZDB-GENE-121009-2	ENSDARG00000105529
growth hormone	ghrhra	ZDB-GENE-050315-2	ENSDARG00000104961
growth hormone	junbb	ZDB-GENE-040426-2666	ENSDARG00000104773
growth hormone	aip	ZDB-GENE-030131-6735	ENSDARG00000104437
growth hormone	rspo1	ZDB-GENE-040718-44	ENSDARG00000104340
growth hormone	med12	ZDB-GENE-060125-1	ENSDARG00000103953
growth hormone	ghrhr2	ZDB-GENE-121214-194	ENSDARG00000099218
growth hormone	ghrhrl	ZDB-GENE-090211-1	ENSDARG00000095788
growth hormone	dio2	ZDB-GENE-030327-4	ENSDARG00000094857
growth hormone	igf1	ZDB-GENE-010607-2	ENSDARG00000094132
growth hormone	mlnr	ZDB-GENE-130530-1015	ENSDARG00000091207
growth hormone	kl	ZDB-GENE-110221-1	ENSDARG00000079862
growth hormone	bbs1	ZDB-GENE-060126-1	ENSDARG00000075169
growth hormone	fshr	ZDB-GENE-020423-5	ENSDARG00000071494
growth hormone	lepr	ZDB-GENE-080104-1	ENSDARG00000070961
growth hormone	ghrh	ZDB-GENE-070426-1	ENSDARG00000069481
growth hormone	agrp	ZDB-GENE-040817-1	ENSDARG00000069089
growth hormone	bbs4	ZDB-GENE-060126-2	ENSDARG00000063522
growth hormone	apc	ZDB-GENE-031112-7	ENSDARG00000058868
growth hormone	htr2ab	ZDB-GENE-120215-60	ENSDARG00000058165
growth hormone	igf3	ZDB-GENE-080611-1	ENSDARG00000058058
growth hormone	ghsrb	ZDB-GENE-090327-1	ENSDARG00000057117
growth hormone	ghsra	ZDB-GENE-070912-238	ENSDARG00000056230
growth hormone	stat5b	ZDB-GENE-040818-1	ENSDARG00000055588
growth hormone	ghra	ZDB-GENE-070509-1	ENSDARG00000054771
growth hormone	hesx1	ZDB-GENE-990415-130	ENSDARG00000054509
growth hormone	ghrl	ZDB-GENE-070622-2	ENSDARG00000054239
growth hormone	rargb	ZDB-GENE-070314-1	ENSDARG00000054003
growth hormone	ghrhrb	ZDB-GENE-110127-2	ENSDARG00000053708
growth hormone	sox3	ZDB-GENE-980526-333	ENSDARG00000053569
growth hormone	aldh1a2	ZDB-GENE-011010-3	ENSDARG00000053493
growth hormone	nppa	ZDB-GENE-030131-95	ENSDARG00000052960
growth hormone	nppb	ZDB-GENE-130530-642	ENSDARG00000052958
growth hormone	inha	ZDB-GENE-060503-554	ENSDARG00000052433
growth hormone	pax6b	ZDB-GENE-001031-1	ENSDARG00000045936
growth hormone	iars2	ZDB-GENE-030616-608	ENSDARG00000044134
growth hormone	notch2	ZDB-GENE-000329-4	ENSDARG00000043130
growth hormone	gnas	ZDB-GENE-090417-2	ENSDARG00000043094
growth hormone	inhbb	ZDB-GENE-990415-2	ENSDARG00000040777
growth hormone	cga	ZDB-GENE-040715-2	ENSDARG00000040479
growth hormone	gpr101	ZDB-GENE-070914-1	ENSDARG00000039218
growth hormone	gh1	ZDB-GENE-030725-2	ENSDARG00000038185
growth hormone	socs1a	ZDB-GENE-040801-205	ENSDARG00000038095
growth hormone	bmp15	ZDB-GENE-030131-6115	ENSDARG00000037491
growth hormone	cdx4	ZDB-GENE-980526-330	ENSDARG00000036292
growth hormone	igf2b	ZDB-GENE-030131-2935	ENSDARG00000033307
growth hormone	lef1	ZDB-GENE-990714-26	ENSDARG00000031894
growth hormone	grtp1b	ZDB-GENE-050417-346	ENSDARG00000030269
growth hormone	grtp1a	ZDB-GENE-040426-2733	ENSDARG00000029936
growth hormone	lhcgr	ZDB-GENE-040806-3	ENSDARG00000026081
growth hormone	nr3c1	ZDB-GENE-050522-503	ENSDARG00000025032
growth hormone	inhbab	ZDB-GENE-050525-2	ENSDARG00000024759
growth hormone	nkx6.1	ZDB-GENE-040718-178	ENSDARG00000022569
growth hormone	stat5a	ZDB-GENE-030820-2	ENSDARG00000019392
growth hormone	igf2a	ZDB-GENE-991111-3	ENSDARG00000018643
growth hormone	fgf1a	ZDB-GENE-040426-1729	ENSDARG00000017542
growth hormone	esr2a	ZDB-GENE-030116-2	ENSDARG00000016454
growth hormone	acvr1l	ZDB-GENE-990415-9	ENSDARG00000014986
growth hormone	amh	ZDB-GENE-050706-192	ENSDARG00000014357
growth hormone	eya1	ZDB-GENE-990712-18	ENSDARG00000014259
growth hormone	inhbaa	ZDB-GENE-000210-21	ENSDARG00000012671
growth hormone	tfap2b	ZDB-GENE-050417-394	ENSDARG00000012667
growth hormone	med14	ZDB-GENE-030131-8867	ENSDARG00000009953
growth hormone	chrna1	ZDB-GENE-980526-137	ENSDARG00000009021
growth hormone	src	ZDB-GENE-030131-3809	ENSDARG00000008107
growth hormone	ghrb	ZDB-GENE-071119-4	ENSDARG00000007671
growth hormone	btk	ZDB-GENE-070531-1	ENSDARG00000004433
growth hormone	cnot1	ZDB-GENE-040915-1	ENSDARG00000004174
growth hormone	isl1	ZDB-GENE-980526-112	ENSDARG00000004023
hormone activity	si:zfos-169g10.2	ZDB-GENE-120215-119	XP_009300354.1
hormone activity	cnot9	ZDB-GENE-030131-1558	NP_999925.1
hormone activity	cort	ZDB-GENE-030813-3	NP_999925.1
hormone activity	hnf4b	ZDB-GENE-030131-2730	NP_991109.1
hormone activity	slc44a4	ZDB-GENE-040426-1371	NP_956707.1
hormone activity	si:rp71-1c10.8	ZDB-GENE-130603-20	NP_001314905.1
hormone activity	slc16a2	ZDB-GENE-120117-1	NP_001245159.1
hormone activity	gnrhr3	ZDB-GENE-090128-1	NP_001170921.1
hormone activity	rln3b	ZDB-GENE-090527-3	NP_001108535.1
hormone activity	zgc:154169	ZDB-GENE-061110-141	NP_001071261.1
hormone activity	june	ZDB-GENE-060929-812	NP_001070211.1
hormone activity	lratb.1	ZDB-GENE-060810-31	not available on Biomart, no RefSeq ID available through ZFIN
hormone activity	slc18a3b	ZDB-GENE-040426-1410	ENSDARG00000107527
hormone activity	si:dkey-23i12.9	ZDB-GENE-160728-118	ENSDARG00000105612
hormone activity	vgf	ZDB-GENE-121009-2	ENSDARG00000105529
hormone activity	rdh8b	ZDB-GENE-040426-1759	ENSDARG00000105060
hormone activity	ghrhra	ZDB-GENE-050315-2	ENSDARG00000104961
hormone activity	sstr1a	ZDB-GENE-090429-1	ENSDARG00000104922
hormone activity	cdkal1	ZDB-GENE-040426-1443	ENSDARG00000104848
hormone activity	junbb	ZDB-GENE-040426-2666	ENSDARG00000104773
hormone activity	aip	ZDB-GENE-030131-6735	ENSDARG00000104437
hormone activity	mchr1a	ZDB-GENE-030502-4	ENSDARG00000104093
hormone activity	gcgra	ZDB-GENE-050516-1	ENSDARG00000104022
hormone activity	med12	ZDB-GENE-060125-1	ENSDARG00000103953
hormone activity	rln1	ZDB-GENE-120215-201	ENSDARG00000103762
hormone activity	baiap2b	ZDB-GENE-100812-7	ENSDARG00000103333
hormone activity	dhcr7	ZDB-GENE-030912-9	ENSDARG00000103226
hormone activity	nr5a1a	ZDB-GENE-010504-1	ENSDARG00000103176
hormone activity	pik3r3a	ZDB-GENE-040426-1978	ENSDARG00000103038
hormone activity	timp4.2	ZDB-GENE-160114-61	ENSDARG00000102617
hormone activity	ano1	ZDB-GENE-121127-3	ENSDARG00000102335
hormone activity	pepd	ZDB-GENE-030131-9444	ENSDARG00000102249
hormone activity	stc2b	ZDB-GENE-120203-5	ENSDARG00000102206
hormone activity	hamp	ZDB-GENE-050726-1	ENSDARG00000102175
hormone activity	ece2b	ZDB-GENE-131120-140	ENSDARG00000102142
hormone activity	nr3c2	ZDB-GENE-060531-23	ENSDARG00000102082
hormone activity	metrnl	ZDB-GENE-040426-1917	ENSDARG00000101914
hormone activity	adipor2	ZDB-GENE-041210-60	ENSDARG00000101849
hormone activity	prkar1ab	ZDB-GENE-050417-238	ENSDARG00000101755
hormone activity	parietopsin	ZDB-GENE-101129-2	ENSDARG00000101725
hormone activity	sstr5	ZDB-GENE-040426-2502	ENSDARG00000101655
hormone activity	mcu	ZDB-GENE-061013-24	ENSDARG00000101175
hormone activity	lipeb	ZDB-GENE-100921-71	ENSDARG00000101145
hormone activity	nr5a2	ZDB-GENE-990415-79	ENSDARG00000100940
hormone activity	slc30a8	ZDB-GENE-060315-10	ENSDARG00000100917
hormone activity	esrrb	ZDB-GENE-040616-2	ENSDARG00000100847
hormone activity	epob	ZDB-GENE-141216-428	ENSDARG00000100737
hormone activity	gnrhr1	ZDB-GENE-090128-2	ENSDARG00000100593
hormone activity	paqr7a	ZDB-GENE-070705-346	ENSDARG00000100462
hormone activity	chrm5a	ZDB-GENE-080723-32	ENSDARG00000099928
hormone activity	pkmb	ZDB-GENE-040801-230	ENSDARG00000099860
hormone activity	pkma	ZDB-GENE-031201-4	ENSDARG00000099730
hormone activity	vdra	ZDB-GENE-000210-31	ENSDARG00000099483
hormone activity	prlh	ZDB-GENE-120411-39	ENSDARG00000099462
hormone activity	lhb	ZDB-GENE-040806-2	ENSDARG00000099363
hormone activity	ghrhr2	ZDB-GENE-121214-194	ENSDARG00000099218
hormone activity	zgc:109982	ZDB-GENE-050522-139	ENSDARG00000099217
hormone activity	chrm2a	ZDB-GENE-030314-1	ENSDARG00000098612
hormone activity	nr1h3	ZDB-GENE-050410-7	ENSDARG00000098439
hormone activity	cyp19a1b	ZDB-GENE-001103-4	ENSDARG00000098360
hormone activity	uts2d	ZDB-GENE-120530-1	ENSDARG00000098149
hormone activity	trip4	ZDB-GENE-040724-92	ENSDARG00000098074
hormone activity	si:ch211-273k1.5	ZDB-GENE-131121-559	ENSDARG00000097093
hormone activity	cpn1	ZDB-GENE-030131-9116	ENSDARG00000096728
hormone activity	nr6a1a	ZDB-GENE-991207-19	ENSDARG00000096224
hormone activity	ghrhrl	ZDB-GENE-090211-1	ENSDARG00000095788
hormone activity	dio2	ZDB-GENE-030327-4	ENSDARG00000094857
hormone activity	apela	ZDB-GENE-090313-116	ENSDARG00000094729
hormone activity	igf1	ZDB-GENE-010607-2	ENSDARG00000094132
hormone activity	trhr2	ZDB-GENE-050419-193	ENSDARG00000093901
hormone activity	sst6	ZDB-GENE-081022-199	ENSDARG00000093804
hormone activity	htr1aa	ZDB-GENE-071203-1	ENSDARG00000093745
hormone activity	pth1a	ZDB-GENE-040623-1	ENSDARG00000093738
hormone activity	urp1	ZDB-GENE-100922-138	ENSDARG00000093493
hormone activity	crha	ZDB-GENE-070912-371	ENSDARG00000093401
hormone activity	mlnl	ZDB-GENE-091204-289	ENSDARG00000092916
hormone activity	cyp11a2	ZDB-GENE-130911-1	ENSDARG00000092696
hormone activity	vtg1	ZDB-GENE-001201-1	ENSDARG00000092233
hormone activity	mrap	ZDB-GENE-060503-387	ENSDARG00000091992
hormone activity	pth1b	ZDB-GENE-040623-2	ENSDARG00000091961
hormone activity	npffr1	ZDB-GENE-030131-8106	ENSDARG00000091788
hormone activity	galn	ZDB-GENE-111117-2	ENSDARG00000091377
hormone activity	mlnr	ZDB-GENE-130530-1015	ENSDARG00000091207
hormone activity	lepa	ZDB-GENE-081001-1	ENSDARG00000091085
hormone activity	timp4.1	ZDB-GENE-100603-1	ENSDARG00000090394
hormone activity	paqr8	ZDB-GENE-030728-3	ENSDARG00000088828
hormone activity	pdyn	ZDB-GENE-060417-1	ENSDARG00000087798
hormone activity	ucn3l	ZDB-GENE-060130-250	ENSDARG00000087241
hormone activity	rorc	ZDB-GENE-110411-42	ENSDARG00000087195
hormone activity	znf574	ZDB-GENE-100922-259	ENSDARG00000087074
hormone activity	chrna4a	ZDB-GENE-130530-903	ENSDARG00000087071
hormone activity	si:dkey-175g6.2	ZDB-GENE-030131-8061	ENSDARG00000086665
hormone activity	chrng	ZDB-GENE-030131-3805	ENSDARG00000086647
hormone activity	irs4a	ZDB-GENE-120215-92	ENSDARG00000086551
hormone activity	kl	ZDB-GENE-110221-1	ENSDARG00000079862
hormone activity	aanat2	ZDB-GENE-991019-6	ENSDARG00000079802
hormone activity	sik2a	ZDB-GENE-070705-451	ENSDARG00000079618
hormone activity	vipb	ZDB-GENE-080225-22	ENSDARG00000079443
hormone activity	gcga	ZDB-GENE-010219-1	ENSDARG00000079296
hormone activity	tbx19	ZDB-GENE-110411-5	ENSDARG00000079187
hormone activity	thpo	ZDB-GENE-110510-1	ENSDARG00000079158
hormone activity	rxrba	ZDB-GENE-980526-436	ENSDARG00000078954
hormone activity	adm2b	ZDB-GENE-081104-279	ENSDARG00000078875
hormone activity	cars2	ZDB-GENE-030131-5564	ENSDARG00000078546
hormone activity	vip	ZDB-GENE-080204-3	ENSDARG00000078247
hormone activity	rnf6	ZDB-GENE-100209-1	ENSDARG00000077955
hormone activity	adamts9	ZDB-GENE-070814-6	ENSDARG00000077778
hormone activity	ncoa3	ZDB-GENE-051107-8	ENSDARG00000077404
hormone activity	cyp26b1	ZDB-GENE-030131-2908	ENSDARG00000077121
hormone activity	avpr1aa	ZDB-GENE-101028-2	ENSDARG00000077083
hormone activity	pmchl	ZDB-GENE-030131-7863	ENSDARG00000076978
hormone activity	kel	ZDB-GENE-110411-118	ENSDARG00000076950
hormone activity	si:dkey-178o16.4	ZDB-GENE-131127-163	ENSDARG00000076797
hormone activity	avpr2l	ZDB-GENE-070705-429	ENSDARG00000076690
hormone activity	capn10	ZDB-GENE-110411-137	ENSDARG00000076634
hormone activity	trhra	ZDB-GENE-100922-18	ENSDARG00000076546
hormone activity	prkar1aa	ZDB-GENE-050116-2	ENSDARG00000076128
hormone activity	trhde.1	ZDB-GENE-170406-2	ENSDARG00000076044
hormone activity	slco4a1	ZDB-GENE-060606-4	ENSDARG00000075948
hormone activity	ide	ZDB-GENE-070410-85	ENSDARG00000075570
hormone activity	gpha2	ZDB-GENE-091029-1	ENSDARG00000075403
hormone activity	timp2b	ZDB-GENE-040426-2655	ENSDARG00000075261
hormone activity	camk1da	ZDB-GENE-080402-7	ENSDARG00000074905
hormone activity	slc5a7a	ZDB-GENE-090313-273	ENSDARG00000074860
hormone activity	gper1	ZDB-GENE-090311-1	ENSDARG00000074661
hormone activity	keap1b	ZDB-GENE-080508-1	ENSDARG00000074634
hormone activity	junba	ZDB-GENE-040426-2172	ENSDARG00000074378
hormone activity	pmch	ZDB-GENE-041210-150	ENSDARG00000073959
hormone activity	prlh2	ZDB-GENE-091204-205	ENSDARG00000071735
hormone activity	hnf4g	ZDB-GENE-060929-100	ENSDARG00000071565
hormone activity	fshr	ZDB-GENE-020423-5	ENSDARG00000071494
hormone activity	chrm3b	ZDB-GENE-090410-5	ENSDARG00000071298
hormone activity	ncoa6	ZDB-GENE-080403-12	ENSDARG00000071272
hormone activity	chrm3a	ZDB-GENE-090410-4	ENSDARG00000071091
hormone activity	pthlhb	ZDB-GENE-110411-206	ENSDARG00000071070
hormone activity	insl5a	ZDB-GENE-050310-4	ENSDARG00000070966
hormone activity	lepr	ZDB-GENE-080104-1	ENSDARG00000070961
hormone activity	cart1	ZDB-GENE-030131-8025	ENSDARG00000070930
hormone activity	met	ZDB-GENE-041014-1	ENSDARG00000070903
hormone activity	ccka	ZDB-GENE-100922-79	ENSDARG00000070810
hormone activity	rln3a	ZDB-GENE-050310-3	ENSDARG00000070780
hormone activity	chrna4b	ZDB-GENE-090505-3	ENSDARG00000070724
hormone activity	vdrb	ZDB-GENE-080403-10	ENSDARG00000070721
hormone activity	c1qtnf12	ZDB-GENE-061215-120	ENSDARG00000070681
hormone activity	cart4	ZDB-GENE-060503-863	ENSDARG00000070142
hormone activity	rgs8	ZDB-GENE-040718-264	ENSDARG00000070037
hormone activity	pnpla4	ZDB-GENE-070410-74	ENSDARG00000069834
hormone activity	sstr2b	ZDB-GENE-130530-727	ENSDARG00000069806
hormone activity	chrnb1	ZDB-GENE-070821-4	ENSDARG00000069660
hormone activity	chrm5b	ZDB-GENE-041001-169	ENSDARG00000069598
hormone activity	ghrh	ZDB-GENE-070426-1	ENSDARG00000069481
hormone activity	dbh	ZDB-GENE-990621-3	ENSDARG00000069446
hormone activity	zgc:153115	ZDB-GENE-061013-418	ENSDARG00000069342
hormone activity	pomcb	ZDB-GENE-041014-294	ENSDARG00000069307
hormone activity	insl5b	ZDB-GENE-070122-5	ENSDARG00000069294
hormone activity	esrra	ZDB-GENE-990415-68	ENSDARG00000069266
hormone activity	chrm4a	ZDB-GENE-090410-6	ENSDARG00000069254
hormone activity	agrp	ZDB-GENE-040817-1	ENSDARG00000069089
hormone activity	admb	ZDB-GENE-120221-6	ENSDARG00000069027
hormone activity	cyp1b1	ZDB-GENE-030902-1	ENSDARG00000068934
hormone activity	nppc	ZDB-GENE-070705-24	ENSDARG00000068126
hormone activity	gck	ZDB-GENE-060825-204	ENSDARG00000068006
hormone activity	ar	ZDB-GENE-060131-1	ENSDARG00000067976
hormone activity	sstr1b	ZDB-GENE-120410-2	ENSDARG00000067925
hormone activity	jund	ZDB-GENE-070725-2	ENSDARG00000067850
hormone activity	urp2	ZDB-GENE-110718-3	ENSDARG00000067781
hormone activity	srebf1	ZDB-GENE-090812-3	ENSDARG00000067607
hormone activity	lipea	ZDB-GENE-060503-734	ENSDARG00000063037
hormone activity	tnksb	ZDB-GENE-030131-4865	ENSDARG00000062897
hormone activity	crym	ZDB-GENE-070112-1782	ENSDARG00000062817
hormone activity	baiap2a	ZDB-GENE-060421-2756	ENSDARG00000062799
hormone activity	npffr1l2	ZDB-GENE-060526-110	ENSDARG00000062631
hormone activity	sik2b	ZDB-GENE-071012-1	ENSDARG00000062315
hormone activity	trhde.2	ZDB-GENE-070705-89	ENSDARG00000062013
hormone activity	ece1	ZDB-GENE-061110-100	ENSDARG00000061737
hormone activity	trip12	ZDB-GENE-041111-262	ENSDARG00000061397
hormone activity	timp2a	ZDB-GENE-030612-1	ENSDARG00000061226
hormone activity	kdm1a	ZDB-GENE-030131-7828	ENSDARG00000060679
hormone activity	si:ch211-284e13.4	ZDB-GENE-060526-161	ENSDARG00000060330
hormone activity	nr1d4b	ZDB-GENE-080403-6	ENSDARG00000059370
hormone activity	runx2b	ZDB-GENE-040629-4	ENSDARG00000059233
hormone activity	sstr2a	ZDB-GENE-140130-1	ENSDARG00000059090
hormone activity	pou1f1	ZDB-GENE-040630-7	ENSDARG00000058924
hormone activity	apc	ZDB-GENE-031112-7	ENSDARG00000058868
hormone activity	rdh10a	ZDB-GENE-070112-2242	ENSDARG00000058730
hormone activity	sik1	ZDB-GENE-030131-9446	ENSDARG00000058606
hormone activity	avp	ZDB-GENE-030407-2	ENSDARG00000058567
hormone activity	muc5.2	ZDB-GENE-121108-1	ENSDARG00000058556
hormone activity	stc1l	ZDB-GENE-040426-1521	ENSDARG00000058476
hormone activity	htr2ab	ZDB-GENE-120215-60	ENSDARG00000058165
hormone activity	igf3	ZDB-GENE-080611-1	ENSDARG00000058058
hormone activity	nts	ZDB-GENE-091204-433	ENSDARG00000057887
hormone activity	nr1h4	ZDB-GENE-040718-313	ENSDARG00000057741
hormone activity	rxraa	ZDB-GENE-070314-2	ENSDARG00000057737
hormone activity	cxcr4a	ZDB-GENE-020102-1	ENSDARG00000057633
hormone activity	rorca	ZDB-GENE-990415-250	ENSDARG00000057231
hormone activity	ghsrb	ZDB-GENE-090327-1	ENSDARG00000057117
hormone activity	htr1ab	ZDB-GENE-090409-2	ENSDARG00000057098
hormone activity	enpep	ZDB-GENE-050309-218	ENSDARG00000057064
hormone activity	htr2aa	ZDB-GENE-070912-500	ENSDARG00000057029
hormone activity	chrna2b	ZDB-GENE-041001-99	ENSDARG00000057025
hormone activity	drd2a	ZDB-GENE-021119-2	ENSDARG00000056926
hormone activity	spx	ZDB-GENE-041210-158	ENSDARG00000056859
hormone activity	raraa	ZDB-GENE-980526-284	ENSDARG00000056783
hormone activity	stc2a	ZDB-GENE-041008-14	ENSDARG00000056680
hormone activity	calca	ZDB-GENE-040718-173	ENSDARG00000056590
hormone activity	nr0b1	ZDB-GENE-070130-1	ENSDARG00000056541
hormone activity	ghsra	ZDB-GENE-070912-238	ENSDARG00000056230
hormone activity	gnrh3	ZDB-GENE-030724-4	ENSDARG00000056214
hormone activity	tyrp1b	ZDB-GENE-040718-249	ENSDARG00000056151
hormone activity	cyp26c1	ZDB-GENE-050714-2	ENSDARG00000056029
hormone activity	cpe	ZDB-GENE-090313-68	ENSDARG00000055874
hormone activity	nr4a3	ZDB-GENE-070824-4	ENSDARG00000055854
hormone activity	vtg2	ZDB-GENE-001201-2	ENSDARG00000055809
hormone activity	stat5b	ZDB-GENE-040818-1	ENSDARG00000055588
hormone activity	chrna6	ZDB-GENE-090312-91	ENSDARG00000055559
hormone activity	epoa	ZDB-GENE-061218-3	ENSDARG00000055163
hormone activity	mc2r	ZDB-GENE-030502-2	ENSDARG00000054949
hormone activity	ghra	ZDB-GENE-070509-1	ENSDARG00000054771
hormone activity	prlh2r	ZDB-GENE-120411-41	ENSDARG00000054700
hormone activity	pparab	ZDB-GENE-990415-211	ENSDARG00000054323
hormone activity	ghrl	ZDB-GENE-070622-2	ENSDARG00000054239
hormone activity	npffr1l1	ZDB-GENE-091118-18	ENSDARG00000054203
hormone activity	pcna	ZDB-GENE-000210-8	ENSDARG00000054155
hormone activity	irs1	ZDB-GENE-030131-872	ENSDARG00000054087
hormone activity	rargb	ZDB-GENE-070314-1	ENSDARG00000054003
hormone activity	cyp17a2	ZDB-GENE-100822-1	ENSDARG00000053966
hormone activity	uts2a	ZDB-GENE-040630-11	ENSDARG00000053854
hormone activity	ghrhrb	ZDB-GENE-110127-2	ENSDARG00000053708
hormone activity	sox3	ZDB-GENE-980526-333	ENSDARG00000053569
hormone activity	aldh1a2	ZDB-GENE-011010-3	ENSDARG00000053493
hormone activity	pyya	ZDB-GENE-980526-71	ENSDARG00000053449
hormone activity	gna11b	ZDB-GENE-041121-9	ENSDARG00000053326
hormone activity	apln	ZDB-GENE-070521-8	ENSDARG00000053279
hormone activity	nppa	ZDB-GENE-030131-95	ENSDARG00000052960
hormone activity	nppb	ZDB-GENE-130530-642	ENSDARG00000052958
hormone activity	zgc:195023	ZDB-GENE-081022-175	ENSDARG00000052948
hormone activity	chrnb3a	ZDB-GENE-040108-1	ENSDARG00000052764
hormone activity	nr2f1a	ZDB-GENE-980526-115	ENSDARG00000052695
hormone activity	paqr5b	ZDB-GENE-040801-92	ENSDARG00000052688
hormone activity	thrab	ZDB-GENE-060613-1	ENSDARG00000052654
hormone activity	inha	ZDB-GENE-060503-554	ENSDARG00000052433
hormone activity	kcnj11	ZDB-GENE-060308-2	ENSDARG00000051880
hormone activity	rab10	ZDB-GENE-040718-304	ENSDARG00000046106
hormone activity	prlrb	ZDB-GENE-070705-155	ENSDARG00000045955
hormone activity	pax6b	ZDB-GENE-001031-1	ENSDARG00000045936
hormone activity	nr2e3	ZDB-GENE-041114-63	ENSDARG00000045904
hormone activity	abhd2b	ZDB-GENE-061027-74	ENSDARG00000045804
hormone activity	avpr1ab	ZDB-GENE-041210-105	ENSDARG00000045788
hormone activity	adm2a	ZDB-GENE-041210-100	ENSDARG00000045708
hormone activity	lepb	ZDB-GENE-041210-183	ENSDARG00000045548
hormone activity	nr2c1	ZDB-GENE-041210-198	ENSDARG00000045527
hormone activity	agtr1b	ZDB-GENE-110411-117	ENSDARG00000045443
hormone activity	stub1	ZDB-GENE-030131-2963	ENSDARG00000045228
hormone activity	npffl	ZDB-GENE-030806-1	ENSDARG00000045016
hormone activity	cyp27b1	ZDB-GENE-111005-2	ENSDARG00000045015
hormone activity	dhrs3a	ZDB-GENE-040801-217	ENSDARG00000044982
hormone activity	prlhr2a	ZDB-GENE-060209-1	ENSDARG00000044900
hormone activity	dhrs3b	ZDB-GENE-041010-172	ENSDARG00000044803
hormone activity	gnrh2	ZDB-GENE-030516-1	ENSDARG00000044754
hormone activity	nr0b2a	ZDB-GENE-080403-1	ENSDARG00000044685
hormone activity	nr4a2b	ZDB-GENE-040718-103	ENSDARG00000044532
hormone activity	pparda	ZDB-GENE-990415-212	ENSDARG00000044525
hormone activity	oxtrl	ZDB-GENE-110805-1	ENSDARG00000044175
hormone activity	rab3gap2	ZDB-GENE-030616-610	ENSDARG00000044136
hormone activity	iars2	ZDB-GENE-030616-608	ENSDARG00000044134
hormone activity	jun	ZDB-GENE-030131-7859	ENSDARG00000043531
hormone activity	wu:fj39g12	ZDB-GENE-030131-7901	ENSDARG00000043460
hormone activity	pomca	ZDB-GENE-030513-2	ENSDARG00000043135
hormone activity	notch2	ZDB-GENE-000329-4	ENSDARG00000043130
hormone activity	gnas	ZDB-GENE-090417-2	ENSDARG00000043094
hormone activity	grp	ZDB-GENE-060526-117	ENSDARG00000043074
hormone activity	gpr173	ZDB-GENE-000710-1	ENSDARG00000042922
hormone activity	oxt	ZDB-GENE-030407-1	ENSDARG00000042845
hormone activity	nfe2l2a	ZDB-GENE-030723-2	ENSDARG00000042824
hormone activity	adipor1b	ZDB-GENE-040426-2896	ENSDARG00000042717
hormone activity	nr2c2	ZDB-GENE-080403-8	ENSDARG00000042477
hormone activity	dio1	ZDB-GENE-030328-41	ENSDARG00000042112
hormone activity	cyp11c1	ZDB-GENE-070828-1	ENSDARG00000042014
hormone activity	pklr	ZDB-GENE-010907-1	ENSDARG00000042010
hormone activity	ren	ZDB-GENE-040630-3	ENSDARG00000041858
hormone activity	rfx6	ZDB-GENE-041014-299	ENSDARG00000041702
hormone activity	sult1st2	ZDB-GENE-030804-27	ENSDARG00000041540
hormone activity	paqr6	ZDB-GENE-090714-1	ENSDARG00000041483
hormone activity	cyp19a1a	ZDB-GENE-990415-43	ENSDARG00000041348
hormone activity	paqr5a	ZDB-GENE-040426-867	ENSDARG00000041145
hormone activity	nr2f2	ZDB-GENE-990415-252	ENSDARG00000040926
hormone activity	gcgb	ZDB-GENE-040712-2	ENSDARG00000040907
hormone activity	sst1.1	ZDB-GENE-030131-4743	ENSDARG00000040799
hormone activity	inhbb	ZDB-GENE-990415-2	ENSDARG00000040777
hormone activity	cga	ZDB-GENE-040715-2	ENSDARG00000040479
hormone activity	znf366	ZDB-GENE-110408-46	ENSDARG00000040116
hormone activity	dmrta2	ZDB-GENE-041116-2	ENSDARG00000039412
hormone activity	qrfpra	ZDB-GENE-090313-105	ENSDARG00000039349
hormone activity	gpr101	ZDB-GENE-070914-1	ENSDARG00000039218
hormone activity	nr5a5	ZDB-GENE-030131-4652	ENSDARG00000039116
hormone activity	fdx1b	ZDB-GENE-060526-382	ENSDARG00000038956
hormone activity	pik3r1	ZDB-GENE-030131-1280	ENSDARG00000038524
hormone activity	chrnb3b	ZDB-GENE-030102-4	ENSDARG00000038508
hormone activity	smtla	ZDB-GENE-060123-2	ENSDARG00000038191
hormone activity	gh1	ZDB-GENE-030725-2	ENSDARG00000038185
hormone activity	gnrhr4	ZDB-GENE-050419-76	ENSDARG00000038116
hormone activity	socs1a	ZDB-GENE-040801-205	ENSDARG00000038095
hormone activity	prl	ZDB-GENE-030513-1	ENSDARG00000037946
hormone activity	zmp:0000001069	ZDB-GENE-140106-29	ENSDARG00000037621
hormone activity	bmp15	ZDB-GENE-030131-6115	ENSDARG00000037491
hormone activity	chrm1a	ZDB-GENE-090410-9	ENSDARG00000037292
hormone activity	tshr	ZDB-GENE-110524-4	ENSDARG00000037195
hormone activity	ttr	ZDB-GENE-040927-14	ENSDARG00000037191
hormone activity	irs2a	ZDB-GENE-040426-975	ENSDARG00000037099
hormone activity	ptger2b	ZDB-GENE-040724-267	ENSDARG00000037033
hormone activity	tcf21	ZDB-GENE-051113-88	ENSDARG00000036869
hormone activity	slc2a12	ZDB-GENE-040426-1513	ENSDARG00000036865
hormone activity	aanat1	ZDB-GENE-040329-1	ENSDARG00000036567
hormone activity	prlhr2b	ZDB-GENE-091117-9	ENSDARG00000036458
hormone activity	si:ch73-335l21.1	ZDB-GENE-130530-591	ENSDARG00000036414
hormone activity	cdx4	ZDB-GENE-980526-330	ENSDARG00000036292
hormone activity	gcgrb	ZDB-GENE-050516-2	ENSDARG00000036272
hormone activity	npy	ZDB-GENE-980526-438	ENSDARG00000036222
hormone activity	trhrb	ZDB-GENE-060503-382	ENSDARG00000036159
hormone activity	mchr2	ZDB-GENE-030502-6	ENSDARG00000036117
hormone activity	gnao1b	ZDB-GENE-040426-1693	ENSDARG00000036058
hormone activity	penkb	ZDB-GENE-030729-3	ENSDARG00000036045
hormone activity	mnx1	ZDB-GENE-040409-1	ENSDARG00000035984
hormone activity	pgr	ZDB-GENE-990415-214	ENSDARG00000035966
hormone activity	fndc5b	ZDB-GENE-060503-916	ENSDARG00000035895
hormone activity	hsd17b12b	ZDB-GENE-030131-1346	ENSDARG00000035872
hormone activity	insl3	ZDB-GENE-050310-5	ENSDARG00000035862
hormone activity	pyyb	ZDB-GENE-060215-2	ENSDARG00000035832
hormone activity	agtr2	ZDB-GENE-050306-56	ENSDARG00000035552
hormone activity	ins	ZDB-GENE-980526-110	ENSDARG00000035350
hormone activity	ncor1	ZDB-GENE-040426-993	ENSDARG00000035285
hormone activity	rxrab	ZDB-GENE-990415-243	ENSDARG00000035127
hormone activity	paqr7b	ZDB-GENE-030728-2	ENSDARG00000034907
hormone activity	rarab	ZDB-GENE-980526-72	ENSDARG00000034893
hormone activity	park7	ZDB-GENE-041010-5	ENSDARG00000034826
hormone activity	rab13	ZDB-GENE-030826-30	ENSDARG00000034771
hormone activity	insb	ZDB-GENE-040113-2	ENSDARG00000034610
hormone activity	pik3r3b	ZDB-GENE-040426-743	ENSDARG00000034409
hormone activity	chrne	ZDB-GENE-040808-32	ENSDARG00000034307
hormone activity	esr2b	ZDB-GENE-030116-1	ENSDARG00000034181
hormone activity	rarga	ZDB-GENE-980526-531	ENSDARG00000034117
hormone activity	cyp26a1	ZDB-GENE-990415-44	ENSDARG00000033999
hormone activity	oxtr	ZDB-GENE-110805-2	ENSDARG00000033956
hormone activity	tshba	ZDB-GENE-030513-3	ENSDARG00000033726
hormone activity	adora2aa	ZDB-GENE-080723-28	ENSDARG00000033706
hormone activity	cyp17a1	ZDB-GENE-040213-2	ENSDARG00000033566
hormone activity	rorb	ZDB-GENE-061204-2	ENSDARG00000033498
hormone activity	igf2b	ZDB-GENE-030131-2935	ENSDARG00000033307
hormone activity	nr2f5	ZDB-GENE-990415-253	ENSDARG00000033172
hormone activity	sst1.2	ZDB-GENE-100910-2	ENSDARG00000033161
hormone activity	nr1d1	ZDB-GENE-050105-1	ENSDARG00000033160
hormone activity	pde4d	ZDB-GENE-081105-16	ENSDARG00000032761
hormone activity	lef1	ZDB-GENE-990714-26	ENSDARG00000031894
hormone activity	pparg	ZDB-GENE-990415-213	ENSDARG00000031848
hormone activity	ache	ZDB-GENE-010906-1	ENSDARG00000031796
hormone activity	pparaa	ZDB-GENE-041210-169	ENSDARG00000031777
hormone activity	roraa	ZDB-GENE-060306-2	ENSDARG00000031768
hormone activity	pthlha	ZDB-GENE-050119-9	ENSDARG00000031737
hormone activity	rcor1	ZDB-GENE-050506-79	ENSDARG00000031434
hormone activity	nr1d4a	ZDB-GENE-080403-5	ENSDARG00000031161
hormone activity	nr1h5	ZDB-GENE-080403-3	ENSDARG00000031046
hormone activity	grtp1b	ZDB-GENE-050417-346	ENSDARG00000030269
hormone activity	myod1	ZDB-GENE-980526-561	ENSDARG00000030110
hormone activity	chrm2b	ZDB-GENE-090410-3	ENSDARG00000029994
hormone activity	grtp1a	ZDB-GENE-040426-2733	ENSDARG00000029936
hormone activity	nr1i2	ZDB-GENE-030903-3	ENSDARG00000029766
hormone activity	baiap2l1a	ZDB-GENE-031201-1	ENSDARG00000029305
hormone activity	avpr2ab	ZDB-GENE-110411-48	ENSDARG00000029219
hormone activity	rdh8a	ZDB-GENE-021115-3	ENSDARG00000028048
hormone activity	adcyap1b	ZDB-GENE-041010-89	ENSDARG00000027740
hormone activity	crhb	ZDB-GENE-041114-75	ENSDARG00000027657
hormone activity	gphb5	ZDB-GENE-090319-4	ENSDARG00000027472
hormone activity	hsd17b1	ZDB-GENE-040901-5	ENSDARG00000027469
hormone activity	six1b	ZDB-GENE-040426-2308	ENSDARG00000026473
hormone activity	lhcgr	ZDB-GENE-040806-3	ENSDARG00000026081
hormone activity	abhd2a	ZDB-GENE-040426-784	ENSDARG00000025797
hormone activity	gli2a	ZDB-GENE-990706-8	ENSDARG00000025641
hormone activity	nr3c1	ZDB-GENE-050522-503	ENSDARG00000025032
hormone activity	pnoca	ZDB-GENE-101229-1	ENSDARG00000025024
hormone activity	inhbab	ZDB-GENE-050525-2	ENSDARG00000024759
hormone activity	pnocb	ZDB-GENE-040114-1	ENSDARG00000024189
hormone activity	hcrtr2	ZDB-GENE-070228-3	ENSDARG00000023722
hormone activity	nr5a1b	ZDB-GENE-040702-6	ENSDARG00000023362
hormone activity	fmn2a	ZDB-GENE-101107-1	ENSDARG00000023318
hormone activity	hsd17b3	ZDB-GENE-040426-1339	ENSDARG00000023287
hormone activity	pth2	ZDB-GENE-041102-1	ENSDARG00000022951
hormone activity	nkx6.1	ZDB-GENE-040718-178	ENSDARG00000022569
hormone activity	chrnb1l	ZDB-GENE-060811-1	ENSDARG00000022532
hormone activity	mchr1b	ZDB-GENE-030502-5	ENSDARG00000022525
hormone activity	prkcbb	ZDB-GENE-040426-1178	ENSDARG00000022254
hormone activity	hnf4a	ZDB-GENE-030131-1077	ENSDARG00000021494
hormone activity	chrnb2l	ZDB-GENE-120809-5	ENSDARG00000021392
hormone activity	thrb	ZDB-GENE-990415-268	ENSDARG00000021163
hormone activity	foxd3	ZDB-GENE-980526-143	ENSDARG00000021032
hormone activity	slc16a10	ZDB-GENE-040724-214	ENSDARG00000020984
hormone activity	pth1ra	ZDB-GENE-991123-8	ENSDARG00000020957
hormone activity	tnnt2a	ZDB-GENE-000626-1	ENSDARG00000020610
hormone activity	mc1r	ZDB-GENE-030502-1	ENSDARG00000020237
hormone activity	stat5a	ZDB-GENE-030820-2	ENSDARG00000019392
hormone activity	chrnd	ZDB-GENE-030131-6665	ENSDARG00000019342
hormone activity	dhrs9	ZDB-GENE-030131-1249	ENSDARG00000019260
hormone activity	prl2	ZDB-GENE-041210-160	ENSDARG00000018744
hormone activity	carm1	ZDB-GENE-040724-77	ENSDARG00000018698
hormone activity	igf2a	ZDB-GENE-991111-3	ENSDARG00000018643
hormone activity	agtr1a	ZDB-GENE-070912-546	ENSDARG00000018616
hormone activity	retsat	ZDB-GENE-050320-11	ENSDARG00000018600
hormone activity	pth1rb	ZDB-GENE-991123-12	ENSDARG00000018418
hormone activity	ncoa1	ZDB-GENE-041001-175	ENSDARG00000018257
hormone activity	pik3r2	ZDB-GENE-040309-1	ENSDARG00000018060
hormone activity	ncoa2	ZDB-GENE-010406-3	ENSDARG00000017929
hormone activity	rdh1	ZDB-GENE-030912-15	ENSDARG00000017882
hormone activity	chrnb2b	ZDB-GENE-070821-3	ENSDARG00000017790
hormone activity	rorcb	ZDB-GENE-040724-215	ENSDARG00000017780
hormone activity	si:ch73-151m17.5	ZDB-GENE-131121-43	ENSDARG00000017722
hormone activity	fgf1a	ZDB-GENE-040426-1729	ENSDARG00000017542
hormone activity	uts2b	ZDB-GENE-040630-10	ENSDARG00000017340
hormone activity	smtlb	ZDB-GENE-060123-1	ENSDARG00000017251
hormone activity	nr2f1b	ZDB-GENE-040426-1438	ENSDARG00000017168
hormone activity	nr2e1	ZDB-GENE-040801-127	ENSDARG00000017107
hormone activity	nr4a2a	ZDB-GENE-990415-184	ENSDARG00000017007
hormone activity	gnao1a	ZDB-GENE-040426-1757	ENSDARG00000016676
hormone activity	prlra	ZDB-GENE-080103-2	ENSDARG00000016570
hormone activity	esr2a	ZDB-GENE-030116-2	ENSDARG00000016454
hormone activity	agt	ZDB-GENE-030131-1205	ENSDARG00000016412
hormone activity	zmp:0000001048	ZDB-GENE-140106-8	ENSDARG00000016213
hormone activity	keap1a	ZDB-GENE-030131-556	ENSDARG00000016132
hormone activity	hsd17b12a	ZDB-GENE-030131-5628	ENSDARG00000015709
hormone activity	psmc5	ZDB-GENE-030131-6547	ENSDARG00000015315
hormone activity	adma	ZDB-GENE-120221-5	ENSDARG00000015263
hormone activity	esrrd	ZDB-GENE-040616-3	ENSDARG00000015064
hormone activity	acvr1l	ZDB-GENE-990415-9	ENSDARG00000014986
hormone activity	uts1	ZDB-GENE-041014-348	ENSDARG00000014927
hormone activity	drd2l	ZDB-GENE-030910-1	ENSDARG00000014858
hormone activity	rfx3	ZDB-GENE-061103-253	ENSDARG00000014550
hormone activity	nr6a1b	ZDB-GENE-040724-202	ENSDARG00000014480
hormone activity	sstr3	ZDB-GENE-061009-35	ENSDARG00000014477
hormone activity	amh	ZDB-GENE-050706-192	ENSDARG00000014357
hormone activity	eya1	ZDB-GENE-990712-18	ENSDARG00000014259
hormone activity	sst2	ZDB-GENE-010219-2	ENSDARG00000014190
hormone activity	bhmt	ZDB-GENE-030131-947	ENSDARG00000013430
hormone activity	gclc	ZDB-GENE-030131-5056	ENSDARG00000013095
hormone activity	inhbaa	ZDB-GENE-000210-21	ENSDARG00000012671
hormone activity	tfap2b	ZDB-GENE-050417-394	ENSDARG00000012667
hormone activity	rdh10b	ZDB-GENE-030909-7	ENSDARG00000012369
hormone activity	esrrgb	ZDB-GENE-040616-4	ENSDARG00000011696
hormone activity	ptger2a	ZDB-GENE-040426-1321	ENSDARG00000011434
hormone activity	otx2	ZDB-GENE-980526-406	ENSDARG00000011235
hormone activity	drd2b	ZDB-GENE-030910-2	ENSDARG00000011091
hormone activity	fshb	ZDB-GENE-040806-1	ENSDARG00000010841
hormone activity	npffr1l3	ZDB-GENE-070424-44	ENSDARG00000010712
hormone activity	med14	ZDB-GENE-030131-8867	ENSDARG00000009953
hormone activity	ascl1b	ZDB-GENE-980526-174	ENSDARG00000009702
hormone activity	nr1d2b	ZDB-GENE-990415-244	ENSDARG00000009594
hormone activity	ppardb	ZDB-GENE-000112-47	ENSDARG00000009473
hormone activity	hnf1a	ZDB-GENE-021206-12	ENSDARG00000009470
hormone activity	chrm1b	ZDB-GENE-070705-188	ENSDARG00000009121
hormone activity	chrna1	ZDB-GENE-980526-137	ENSDARG00000009021
hormone activity	chrnb2a	ZDB-GENE-090312-169	ENSDARG00000008674
hormone activity	cpeb1b	ZDB-GENE-990927-1	ENSDARG00000008454
hormone activity	src	ZDB-GENE-030131-3809	ENSDARG00000008107
hormone activity	rpe65a	ZDB-GENE-040426-1717	ENSDARG00000007480
hormone activity	avpr2aa	ZDB-GENE-090313-344	ENSDARG00000007436
hormone activity	trh	ZDB-GENE-020930-1	ENSDARG00000006868
hormone activity	pth2r	ZDB-GENE-991123-10	ENSDARG00000006678
hormone activity	hnf1ba	ZDB-GENE-020104-1	ENSDARG00000006615
hormone activity	chrna2a	ZDB-GENE-040108-2	ENSDARG00000006602
hormone activity	slc18a3a	ZDB-GENE-060929-990	ENSDARG00000006356
hormone activity	star	ZDB-GENE-001120-3	ENSDARG00000006137
hormone activity	klhl42	ZDB-GENE-041210-190	ENSDARG00000006011
hormone activity	rxrga	ZDB-GENE-980526-36	ENSDARG00000005593
hormone activity	slc5a5	ZDB-GENE-060503-585	ENSDARG00000005392
hormone activity	penka	ZDB-GENE-030729-31	ENSDARG00000004869
hormone activity	esrrga	ZDB-GENE-030821-2	ENSDARG00000004861
hormone activity	rxrgb	ZDB-GENE-040718-34	ENSDARG00000004697
hormone activity	gpr22a	ZDB-GENE-041210-48	ENSDARG00000004592
hormone activity	btk	ZDB-GENE-070531-1	ENSDARG00000004433
hormone activity	cnot1	ZDB-GENE-040915-1	ENSDARG00000004174
hormone activity	esr1	ZDB-GENE-020806-5	ENSDARG00000004111
hormone activity	adcyap1a	ZDB-GENE-020809-4	ENSDARG00000004015
hormone activity	crhr1	ZDB-GENE-081231-1	ENSDARG00000003989
hormone activity	nr1d2a	ZDB-GENE-040504-1	ENSDARG00000003820
hormone activity	nr2f6a	ZDB-GENE-030131-4362	ENSDARG00000003607
hormone activity	gnrhr2	ZDB-GENE-090128-3	ENSDARG00000003553
hormone activity	chrna5	ZDB-GENE-050417-440	ENSDARG00000003420
hormone activity	stc1	ZDB-GENE-060825-79	ENSDARG00000003303
hormone activity	nr2f6b	ZDB-GENE-040426-2351	ENSDARG00000003165
hormone activity	adipor1a	ZDB-GENE-040718-169	ENSDARG00000002912
hormone activity	pdx1	ZDB-GENE-990415-122	ENSDARG00000002779
hormone activity	cyp11a1	ZDB-GENE-010306-1	ENSDARG00000002347
hormone activity	rxrbb	ZDB-GENE-990415-242	ENSDARG00000002006
hormone activity	hsd11b2	ZDB-GENE-030131-6030	ENSDARG00000001975
hormone activity	rorab	ZDB-GENE-040426-855	ENSDARG00000001910
hormone activity	ncor2	ZDB-GENE-030616-81	ENSDARG00000000966
hormone activity	nr4a1	ZDB-GENE-040704-11	ENSDARG00000000796
hormone activity	thraa	ZDB-GENE-990415-263	ENSDARG00000000151
ionotropic glutamate receptor signaling	grik2	ZDB-GENE-080414-1	XP_021322472.1
ionotropic glutamate receptor signaling	si:ch211-264f5.8	ZDB-GENE-081104-209	not available on Biomart, no RefSeq ID available through ZFIN
ionotropic glutamate receptor signaling	cacng2b	ZDB-GENE-090624-3	ENSDARG00000102376
ionotropic glutamate receptor signaling	dlg1l	ZDB-GENE-050222-3	ENSDARG00000102216
ionotropic glutamate receptor signaling	grik5	ZDB-GENE-070821-6	ENSDARG00000101449
ionotropic glutamate receptor signaling	dlg2	ZDB-GENE-050221-3	ENSDARG00000099323
ionotropic glutamate receptor signaling	grin3bb	ZDB-GENE-131122-77	ENSDARG00000098667
ionotropic glutamate receptor signaling	dlg4b	ZDB-GENE-040628-3	ENSDARG00000095809
ionotropic glutamate receptor signaling	shisa8b	ZDB-GENE-130603-87	ENSDARG00000088204
ionotropic glutamate receptor signaling	grin2da	ZDB-GENE-041008-124	ENSDARG00000086207
ionotropic glutamate receptor signaling	grin2ca	ZDB-GENE-070822-3	ENSDARG00000078149
ionotropic glutamate receptor signaling	grin2cb	ZDB-GENE-100308-2	ENSDARG00000077560
ionotropic glutamate receptor signaling	dlg3	ZDB-GENE-050208-93	ENSDARG00000076796
ionotropic glutamate receptor signaling	cacng3b	ZDB-GENE-090828-1	ENSDARG00000076401
ionotropic glutamate receptor signaling	grid2ipa	ZDB-GENE-091113-42	ENSDARG00000076103
ionotropic glutamate receptor signaling	grin3a	ZDB-GENE-130530-780	ENSDARG00000075802
ionotropic glutamate receptor signaling	cacng4b	ZDB-GENE-120104-6	ENSDARG00000074669
ionotropic glutamate receptor signaling	grid1a	ZDB-GENE-120411-28	ENSDARG00000074583
ionotropic glutamate receptor signaling	cacng8b	ZDB-GENE-100921-72	ENSDARG00000070626
ionotropic glutamate receptor signaling	cacng7b	ZDB-GENE-100921-51	ENSDARG00000070624
ionotropic glutamate receptor signaling	grin2db	ZDB-GENE-100920-7	ENSDARG00000070620
ionotropic glutamate receptor signaling	grin2ab	ZDB-GENE-070424-223	ENSDARG00000070543
ionotropic glutamate receptor signaling	si:dkey-183j2.10	ZDB-GENE-130530-729	ENSDARG00000070511
ionotropic glutamate receptor signaling	gria2a	ZDB-GENE-020125-3	ENSDARG00000070173
ionotropic glutamate receptor signaling	grik1a	ZDB-GENE-030131-6502	ENSDARG00000069139
ionotropic glutamate receptor signaling	shisa7b	ZDB-GENE-060503-31	ENSDARG00000063144
ionotropic glutamate receptor signaling	cacng7a	ZDB-GENE-060503-814	ENSDARG00000063006
ionotropic glutamate receptor signaling	shisa7a	ZDB-GENE-100922-37	ENSDARG00000062462
ionotropic glutamate receptor signaling	gria4b	ZDB-GENE-030131-8013	ENSDARG00000059368
ionotropic glutamate receptor signaling	cacng3a	ZDB-GENE-090312-124	ENSDARG00000058460
ionotropic glutamate receptor signaling	cpeb4a	ZDB-GENE-040426-1557	ENSDARG00000056691
ionotropic glutamate receptor signaling	grid2	ZDB-GENE-040913-1	ENSDARG00000055302
ionotropic glutamate receptor signaling	gria2b	ZDB-GENE-020125-4	ENSDARG00000052765
ionotropic glutamate receptor signaling	shisa9b	ZDB-GENE-081022-105	ENSDARG00000052642
ionotropic glutamate receptor signaling	shisa9a	ZDB-GENE-050320-78	ENSDARG00000045145
ionotropic glutamate receptor signaling	grid1b	ZDB-GENE-121214-84	ENSDARG00000044161
ionotropic glutamate receptor signaling	gnas	ZDB-GENE-090417-2	ENSDARG00000043094
ionotropic glutamate receptor signaling	grik1b	ZDB-GENE-070821-1	ENSDARG00000040627
ionotropic glutamate receptor signaling	cacng5b	ZDB-GENE-120104-3	ENSDARG00000039240
ionotropic glutamate receptor signaling	cacng4a	ZDB-GENE-120215-100	ENSDARG00000039238
ionotropic glutamate receptor signaling	gria3b	ZDB-GENE-030616-53	ENSDARG00000037498
ionotropic glutamate receptor signaling	gria4a	ZDB-GENE-020125-7	ENSDARG00000037496
ionotropic glutamate receptor signaling	grin2aa	ZDB-GENE-070424-129	ENSDARG00000034493
ionotropic glutamate receptor signaling	gria3a	ZDB-GENE-020125-5	ENSDARG00000032737
ionotropic glutamate receptor signaling	gria1b	ZDB-GENE-020125-2	ENSDARG00000032714
ionotropic glutamate receptor signaling	cacng2a	ZDB-GENE-040426-1401	ENSDARG00000032565
ionotropic glutamate receptor signaling	grin2bb	ZDB-GENE-061207-27	ENSDARG00000030376
ionotropic glutamate receptor signaling	grin1a	ZDB-GENE-051202-1	ENSDARG00000027828
ionotropic glutamate receptor signaling	grik4	ZDB-GENE-070821-5	ENSDARG00000026753
ionotropic glutamate receptor signaling	grin1b	ZDB-GENE-051202-2	ENSDARG00000025728
ionotropic glutamate receptor signaling	gria1a	ZDB-GENE-020125-1	ENSDARG00000021352
ionotropic glutamate receptor signaling	cacng8a	ZDB-GENE-050417-239	ENSDARG00000020450
ionotropic glutamate receptor signaling	dlg1	ZDB-GENE-010724-8	ENSDARG00000009677
ionotropic glutamate receptor signaling	si:ch211-251b21.1	ZDB-GENE-060809-5	ENSDARG00000007275
ionotropic glutamate receptor signaling	grin3ba	ZDB-GENE-070912-354	ENSDARG00000005364
ionotropic glutamate receptor signaling	cacng5a	ZDB-GENE-120104-4	ENSDARG00000003326
ionotropic glutamate receptor signaling	scrib	ZDB-GENE-030616-572	ENSDARG00000000861
iron ion binding	meltf	ZDB-GENE-050309-40	XP_694299.4
iron ion binding	cyp2x12	ZDB-GENE-030131-4664	XP_005166578.1
iron ion binding	cyp46a1.2	ZDB-GENE-040426-1184	NP_956755.1
iron ion binding	zgc:195081	ZDB-GENE-081022-180	NP_001124244.1
iron ion binding	zgc:194125	ZDB-GENE-080722-16	NP_001124139.1
iron ion binding	zgc:198419	ZDB-GENE-030131-7540	NP_001107131.1
iron ion binding	zgc:173594	ZDB-GENE-071004-86	NP_001103324.1
iron ion binding	zgc:173593	ZDB-GENE-071004-57	NP_001103175.1
iron ion binding	zgc:163057	ZDB-GENE-070410-131	NP_001076303.1
iron ion binding	si:dkey-286h2.3	ZDB-GENE-161014-2	NP_001073322.1
iron ion binding	zgc:136333	ZDB-GENE-060616-143	NP_001038769.1
iron ion binding	zgc:123290	ZDB-GENE-051127-15	NP_001032653.1
iron ion binding	zgc:123299	ZDB-GENE-051120-33	NP_001032495.1
iron ion binding	si:ch211-5k11.8	ZDB-GENE-131121-640	NP_001028265.1
iron ion binding	zgc:101048	ZDB-GENE-040801-101	NP_001003582.1
iron ion binding	plod3	ZDB-GENE-021031-4	not available on Biomart, no RefSeq ID available through ZFIN
iron ion binding	zgc:92066	ZDB-GENE-040718-72	not available on Biomart, no RefSeq ID available through ZFIN
iron ion binding	egln1b	ZDB-GENE-040718-338	ENSDARG00000105156
iron ion binding	cyp2k21	ZDB-GENE-091113-17	ENSDARG00000105151
iron ion binding	cdkal1	ZDB-GENE-040426-1443	ENSDARG00000104848
iron ion binding	cyp2aa2	ZDB-GENE-061027-232	ENSDARG00000104811
iron ion binding	cyp2k18	ZDB-GENE-040426-1584	ENSDARG00000104593
iron ion binding	cyp2aa4	ZDB-GENE-040625-72	ENSDARG00000104540
iron ion binding	cyp2k17	ZDB-GENE-070424-41	ENSDARG00000104529
iron ion binding	bco1	ZDB-GENE-010508-1	ENSDARG00000104256
iron ion binding	cyp2aa7	ZDB-GENE-071004-48	ENSDARG00000103766
iron ion binding	p4ha3	ZDB-GENE-041010-4	ENSDARG00000103692
iron ion binding	cyp2aa6	ZDB-GENE-030131-2932	ENSDARG00000103590
iron ion binding	cyp2aa11	ZDB-GENE-110114-3	ENSDARG00000103456
iron ion binding	cyp2aa3	ZDB-GENE-031030-8	ENSDARG00000103347
iron ion binding	cyp3a65	ZDB-GENE-050604-1	ENSDARG00000103295
iron ion binding	cyp24a1	ZDB-GENE-060825-1	ENSDARG00000103277
iron ion binding	p3h2	ZDB-GENE-061207-44	ENSDARG00000103026
iron ion binding	cyp2k16	ZDB-GENE-041010-37	ENSDARG00000102981
iron ion binding	cyp2aa12	ZDB-GENE-071004-47	ENSDARG00000102805
iron ion binding	zgc:73340	ZDB-GENE-030131-4851	ENSDARG00000102636
iron ion binding	hamp	ZDB-GENE-050726-1	ENSDARG00000102175
iron ion binding	cyp2k19	ZDB-GENE-091211-1	ENSDARG00000101861
iron ion binding	cyp1c2	ZDB-GENE-050705-1	ENSDARG00000101789
iron ion binding	cyp2k20	ZDB-GENE-091113-5	ENSDARG00000101632
iron ion binding	cyp2y3	ZDB-GENE-050522-490	ENSDARG00000101423
iron ion binding	cyp1c1	ZDB-GENE-050522-501	ENSDARG00000101195
iron ion binding	cyp2k8	ZDB-GENE-080721-19	ENSDARG00000101190
iron ion binding	cdo1	ZDB-GENE-040426-1704	ENSDARG00000099389
iron ion binding	cygb1	ZDB-GENE-020513-1	ENSDARG00000099371
iron ion binding	cyp2aa1	ZDB-GENE-070424-33	ENSDARG00000099003
iron ion binding	cyp2k6	ZDB-GENE-040426-1571	ENSDARG00000098995
iron ion binding	cyp2aa9	ZDB-GENE-080724-3	ENSDARG00000098890
iron ion binding	cyp2aa8	ZDB-GENE-041010-183	ENSDARG00000098803
iron ion binding	glrx3	ZDB-GENE-041010-22	ENSDARG00000098785
iron ion binding	cyp19a1b	ZDB-GENE-001103-4	ENSDARG00000098360
iron ion binding	cyp1a	ZDB-GENE-011219-1	ENSDARG00000098315
iron ion binding	cyp8b3	ZDB-GENE-040912-153	ENSDARG00000097559
iron ion binding	cyp8b2	ZDB-GENE-080212-9	ENSDARG00000097556
iron ion binding	hbba1	ZDB-GENE-990415-18	ENSDARG00000097238
iron ion binding	hbaa1	ZDB-GENE-980526-79	ENSDARG00000097011
iron ion binding	cybrd1	ZDB-GENE-050522-365	ENSDARG00000095577
iron ion binding	si:ch73-68b22.2	ZDB-GENE-091204-355	ENSDARG00000094609
iron ion binding	zgc:109934	ZDB-GENE-050522-428	ENSDARG00000094210
iron ion binding	cyp2j20	ZDB-GENE-041210-324	ENSDARG00000094057
iron ion binding	si:ch211-191d15.2	ZDB-GENE-040724-113	ENSDARG00000092834
iron ion binding	cyp11a2	ZDB-GENE-130911-1	ENSDARG00000092696
iron ion binding	wdr45	ZDB-GENE-040426-990	ENSDARG00000090219
iron ion binding	fa2h	ZDB-GENE-031219-4	ENSDARG00000090063
iron ion binding	hbbe1.1	ZDB-GENE-030616-7	ENSDARG00000089963
iron ion binding	cyp46a1.3	ZDB-GENE-060519-40	ENSDARG00000089177
iron ion binding	hbae1.3	ZDB-GENE-061207-39	ENSDARG00000089124
iron ion binding	hbbe1.3	ZDB-GENE-131120-128	ENSDARG00000087390
iron ion binding	dpyda.3	ZDB-GENE-131121-37	ENSDARG00000086853
iron ion binding	cyp2x6	ZDB-GENE-050320-144	ENSDARG00000079653
iron ion binding	hbae3	ZDB-GENE-990706-3	ENSDARG00000079305
iron ion binding	mocs1	ZDB-GENE-130215-1	ENSDARG00000078479
iron ion binding	hmox2b	ZDB-GENE-091118-52	ENSDARG00000078452
iron ion binding	rsad1	ZDB-GENE-030131-2508	ENSDARG00000077698
iron ion binding	tmlhe	ZDB-GENE-091204-144	ENSDARG00000077547
iron ion binding	alkbh6	ZDB-GENE-060407-1	ENSDARG00000077253
iron ion binding	cyp26b1	ZDB-GENE-030131-2908	ENSDARG00000077121
iron ion binding	haao	ZDB-GENE-041114-89	ENSDARG00000076487
iron ion binding	sdhb	ZDB-GENE-030131-8005	ENSDARG00000075768
iron ion binding	aifm5	ZDB-GENE-091118-96	ENSDARG00000075551
iron ion binding	p4htm	ZDB-GENE-110131-7	ENSDARG00000075209
iron ion binding	ndufs7	ZDB-GENE-041111-261	ENSDARG00000074552
iron ion binding	fxn	ZDB-GENE-070209-286	ENSDARG00000074356
iron ion binding	si:dkey-17e16.9	ZDB-GENE-091118-123	ENSDARG00000073781
iron ion binding	si:ch211-113j14.1	ZDB-GENE-120215-110	ENSDARG00000073764
iron ion binding	aox5	ZDB-GENE-001205-2	ENSDARG00000071475
iron ion binding	zgc:158254	ZDB-GENE-070112-2222	ENSDARG00000071233
iron ion binding	p3h1	ZDB-GENE-031010-35	ENSDARG00000071212
iron ion binding	alkbh1	ZDB-GENE-050522-196	ENSDARG00000071164
iron ion binding	p4ha1b	ZDB-GENE-030131-4089	ENSDARG00000071082
iron ion binding	cyp2x9	ZDB-GENE-061027-109	ENSDARG00000070775
iron ion binding	cygb2	ZDB-GENE-060920-1	ENSDARG00000070148
iron ion binding	cyp3c4	ZDB-GENE-060929-96	ENSDARG00000070021
iron ion binding	alox5b.3	ZDB-GENE-050522-330	ENSDARG00000069966
iron ion binding	hbaa2	ZDB-GENE-081104-38	ENSDARG00000069735
iron ion binding	hbba2	ZDB-GENE-040801-164	ENSDARG00000069734
iron ion binding	tyw5	ZDB-GENE-060929-894	ENSDARG00000069672
iron ion binding	alox12	ZDB-GENE-030131-1452	ENSDARG00000069463
iron ion binding	cyp27a1.2	ZDB-GENE-081104-511	ENSDARG00000069186
iron ion binding	cyp7a1	ZDB-GENE-040426-1296	ENSDARG00000069018
iron ion binding	cyp1b1	ZDB-GENE-030902-1	ENSDARG00000068934
iron ion binding	nos1	ZDB-GENE-001101-1	ENSDARG00000068910
iron ion binding	si:zfos-411a11.2	ZDB-GENE-131119-33	ENSDARG00000068493
iron ion binding	cyp2x10.2	ZDB-GENE-060818-12	ENSDARG00000068283
iron ion binding	ch25hl1.2	ZDB-GENE-050419-90	ENSDARG00000068138
iron ion binding	nfu1	ZDB-GENE-050417-365	ENSDARG00000068125
iron ion binding	riox1	ZDB-GENE-041008-221	ENSDARG00000067838
iron ion binding	mt-co1	ZDB-GENE-011205-14	ENSDARG00000063905
iron ion binding	tyw1	ZDB-GENE-060929-688	ENSDARG00000062987
iron ion binding	abcb7	ZDB-GENE-050517-10	ENSDARG00000062795
iron ion binding	aifm3	ZDB-GENE-140619-2	ENSDARG00000062780
iron ion binding	egln2	ZDB-GENE-060503-757	ENSDARG00000062562
iron ion binding	nfs1	ZDB-GENE-060405-1	ENSDARG00000062237
iron ion binding	narfl	ZDB-GENE-070209-119	ENSDARG00000062216
iron ion binding	cyp4v8	ZDB-GENE-061103-601	ENSDARG00000062132
iron ion binding	aifm4	ZDB-GENE-070112-2282	ENSDARG00000061634
iron ion binding	cyp4v7	ZDB-GENE-061103-88	ENSDARG00000061585
iron ion binding	abcc5	ZDB-GENE-050517-17	ENSDARG00000061233
iron ion binding	alkbh8	ZDB-GENE-100922-251	ENSDARG00000060256
iron ion binding	ptgis	ZDB-GENE-070116-1	ENSDARG00000060094
iron ion binding	plod1a	ZDB-GENE-030131-3165	ENSDARG00000059746
iron ion binding	hephl1a	ZDB-GENE-070801-4	ENSDARG00000059231
iron ion binding	p3h3	ZDB-GENE-060503-231	ENSDARG00000057879
iron ion binding	cmah	ZDB-GENE-040704-33	ENSDARG00000057714
iron ion binding	alox5a	ZDB-GENE-090311-47	ENSDARG00000057273
iron ion binding	si:dkey-91i10.3	ZDB-GENE-081105-124	ENSDARG00000057262
iron ion binding	tph2	ZDB-GENE-040624-4	ENSDARG00000057239
iron ion binding	cyp2r1	ZDB-GENE-110114-1	ENSDARG00000056587
iron ion binding	ogfod2	ZDB-GENE-061215-54	ENSDARG00000056211
iron ion binding	cyp26c1	ZDB-GENE-050714-2	ENSDARG00000056029
iron ion binding	msmo1	ZDB-GENE-040426-2670	ENSDARG00000055876
iron ion binding	nubp2	ZDB-GENE-051023-10	ENSDARG00000055653
iron ion binding	nubp1	ZDB-GENE-050417-471	ENSDARG00000055472
iron ion binding	xdh	ZDB-GENE-070719-9	ENSDARG00000055240
iron ion binding	cyp27a1.4	ZDB-GENE-030131-1060	ENSDARG00000055159
iron ion binding	hmox2a	ZDB-GENE-040914-13	ENSDARG00000055101
iron ion binding	cyp17a2	ZDB-GENE-100822-1	ENSDARG00000053966
iron ion binding	cyp4f3	ZDB-GENE-070410-108	ENSDARG00000053530
iron ion binding	adhfe1	ZDB-GENE-040426-2070	ENSDARG00000053518
iron ion binding	cyp8b1	ZDB-GENE-040808-53	ENSDARG00000053068
iron ion binding	htt	ZDB-GENE-990415-131	ENSDARG00000052866
iron ion binding	prim2	ZDB-GENE-050522-471	ENSDARG00000052721
iron ion binding	cisd2	ZDB-GENE-040426-1381	ENSDARG00000052703
iron ion binding	fdx1l	ZDB-GENE-060929-1046	ENSDARG00000052190
iron ion binding	isca1	ZDB-GENE-050626-94	ENSDARG00000051956
iron ion binding	ciapin1	ZDB-GENE-040808-57	ENSDARG00000045733
iron ion binding	zgc:172145	ZDB-GENE-080516-9	ENSDARG00000045586
iron ion binding	pola1	ZDB-GENE-030114-9	ENSDARG00000045308
iron ion binding	ch25h	ZDB-GENE-041212-81	ENSDARG00000045190
iron ion binding	hbbe2	ZDB-GENE-040702-1	ENSDARG00000045143
iron ion binding	hbae5	ZDB-GENE-101028-1	ENSDARG00000045142
iron ion binding	cyp27b1	ZDB-GENE-111005-2	ENSDARG00000045015
iron ion binding	sc5d	ZDB-GENE-040912-56	ENSDARG00000044642
iron ion binding	cyp2x7	ZDB-GENE-110114-2	ENSDARG00000044002
iron ion binding	cyp2x8	ZDB-GENE-040704-28	ENSDARG00000043997
iron ion binding	glrx5	ZDB-GENE-040426-1957	ENSDARG00000043665
iron ion binding	alox5b.2	ZDB-GENE-060623-19	ENSDARG00000043089
iron ion binding	alox5b.1	ZDB-GENE-131219-3	ENSDARG00000043085
iron ion binding	fbxl5	ZDB-GENE-030131-900	ENSDARG00000043046
iron ion binding	cyp2p10	ZDB-GENE-040120-1	ENSDARG00000042990
iron ion binding	cyp2p8	ZDB-GENE-061030-1	ENSDARG00000042982
iron ion binding	cyp2p7	ZDB-GENE-041001-155	ENSDARG00000042980
iron ion binding	cyp2p6	ZDB-GENE-040426-790	ENSDARG00000042978
iron ion binding	cyp2ad6	ZDB-GENE-041001-157	ENSDARG00000042956
iron ion binding	cyp2n13	ZDB-GENE-041001-158	ENSDARG00000042953
iron ion binding	nthl1	ZDB-GENE-120511-4	ENSDARG00000042881
iron ion binding	coasy	ZDB-GENE-040912-137	ENSDARG00000042747
iron ion binding	exo5	ZDB-GENE-051113-108	ENSDARG00000042727
iron ion binding	cyp51	ZDB-GENE-040625-2	ENSDARG00000042641
iron ion binding	cyp11c1	ZDB-GENE-070828-1	ENSDARG00000042014
iron ion binding	elp3	ZDB-GENE-050327-35	ENSDARG00000042005
iron ion binding	cyp19a1a	ZDB-GENE-990415-43	ENSDARG00000041348
iron ion binding	cyp2k22	ZDB-GENE-040426-822	ENSDARG00000040433
iron ion binding	ch25hl1.1	ZDB-GENE-030131-8617	ENSDARG00000039381
iron ion binding	egln1a	ZDB-GENE-110408-34	ENSDARG00000038996
iron ion binding	etfdh	ZDB-GENE-040912-168	ENSDARG00000038834
iron ion binding	ch25hl2	ZDB-GENE-080204-82	ENSDARG00000038728
iron ion binding	th2	ZDB-GENE-050201-1	ENSDARG00000038384
iron ion binding	isca2	ZDB-GENE-131121-486	ENSDARG00000038154
iron ion binding	hbbe3	ZDB-GENE-980526-287	ENSDARG00000038147
iron ion binding	cyp3c2	ZDB-GENE-081103-62	ENSDARG00000037874
iron ion binding	cyp3c3	ZDB-GENE-041114-102	ENSDARG00000037873
iron ion binding	cyp21a2	ZDB-GENE-070103-6	ENSDARG00000037550
iron ion binding	ndufv1	ZDB-GENE-040808-73	ENSDARG00000036438
iron ion binding	bbox1	ZDB-GENE-050417-218	ENSDARG00000036135
iron ion binding	tph1b	ZDB-GENE-030805-6	ENSDARG00000036082
iron ion binding	ogfod1	ZDB-GENE-030131-3294	ENSDARG00000036061
iron ion binding	cyp1d1	ZDB-GENE-041114-179	ENSDARG00000035569
iron ion binding	rtel1	ZDB-GENE-050306-11	ENSDARG00000035074
iron ion binding	cyp26a1	ZDB-GENE-990415-44	ENSDARG00000033999
iron ion binding	cyp27a7	ZDB-GENE-081104-519	ENSDARG00000033802
iron ion binding	cyp17a1	ZDB-GENE-040213-2	ENSDARG00000033566
iron ion binding	p4ha1a	ZDB-GENE-040724-91	ENSDARG00000033537
iron ion binding	ccdc115	ZDB-GENE-050227-20	ENSDARG00000033533
iron ion binding	egln3	ZDB-GENE-040426-2541	ENSDARG00000032553
iron ion binding	nos2b	ZDB-GENE-080916-1	ENSDARG00000031976
iron ion binding	th	ZDB-GENE-990621-5	ENSDARG00000030621
iron ion binding	hfe2	ZDB-GENE-030131-651	ENSDARG00000030494
iron ion binding	tph1a	ZDB-GENE-030317-1	ENSDARG00000029432
iron ion binding	pold1	ZDB-GENE-060429-1	ENSDARG00000027689
iron ion binding	hmox1a	ZDB-GENE-030131-3102	ENSDARG00000027529
iron ion binding	nos2a	ZDB-GENE-040305-1	ENSDARG00000026925
iron ion binding	iscub	ZDB-GENE-050417-332	ENSDARG00000026582
iron ion binding	cyp2u1	ZDB-GENE-070730-1	ENSDARG00000026548
iron ion binding	hephl1b	ZDB-GENE-091204-388	ENSDARG00000026403
iron ion binding	aco1	ZDB-GENE-031118-76	ENSDARG00000026376
iron ion binding	agmo	ZDB-GENE-040426-2207	ENSDARG00000025595
iron ion binding	faxdc2	ZDB-GENE-040426-2907	ENSDARG00000023820
iron ion binding	tjp2b	ZDB-GENE-040718-58	ENSDARG00000023443
iron ion binding	lias	ZDB-GENE-040426-1528	ENSDARG00000022845
iron ion binding	cyp2ad3	ZDB-GENE-041001-156	ENSDARG00000022650
iron ion binding	cyp2p9	ZDB-GENE-040120-2	ENSDARG00000022631
iron ion binding	ireb2	ZDB-GENE-051205-1	ENSDARG00000021466
iron ion binding	zgc:110319	ZDB-GENE-050417-345	ENSDARG00000021404
iron ion binding	cyp2ad2	ZDB-GENE-020812-2	ENSDARG00000021172
iron ion binding	adi1	ZDB-GENE-030131-2799	ENSDARG00000020448
iron ion binding	ppef1	ZDB-GENE-080303-27	ENSDARG00000020191
iron ion binding	pah	ZDB-GENE-031006-2	ENSDARG00000020143
iron ion binding	aox6	ZDB-GENE-050208-742	ENSDARG00000020054
iron ion binding	phf2	ZDB-GENE-050302-10	ENSDARG00000018691
iron ion binding	cyp2v1	ZDB-GENE-040912-139	ENSDARG00000018485
iron ion binding	zgc:56095	ZDB-GENE-040426-1948	ENSDARG00000018461
iron ion binding	cyp39a1	ZDB-GENE-041014-339	ENSDARG00000017982
iron ion binding	zgc:152670	ZDB-GENE-060929-954	ENSDARG00000017038
iron ion binding	zgc:152891	ZDB-GENE-061013-229	ENSDARG00000016789
iron ion binding	tfa	ZDB-GENE-980526-35	ENSDARG00000016771
iron ion binding	cyp3c1	ZDB-GENE-030131-3060	ENSDARG00000015575
iron ion binding	fth1a	ZDB-GENE-000831-2	ENSDARG00000015551
iron ion binding	cyp2ae1	ZDB-GENE-090312-107	ENSDARG00000013524
iron ion binding	zgc:172271	ZDB-GENE-080204-110	ENSDARG00000013240
iron ion binding	ndufv2	ZDB-GENE-040426-1713	ENSDARG00000013044
iron ion binding	hpx	ZDB-GENE-030131-5773	ENSDARG00000012609
iron ion binding	cyp46a1.1	ZDB-GENE-050522-464	ENSDARG00000012137
iron ion binding	plod2	ZDB-GENE-070326-1	ENSDARG00000011821
iron ion binding	ddx11	ZDB-GENE-041114-191	ENSDARG00000011072
iron ion binding	cp	ZDB-GENE-010522-1	ENSDARG00000010312
iron ion binding	dpydb	ZDB-GENE-040426-2459	ENSDARG00000010267
iron ion binding	p4ha2	ZDB-GENE-030827-1	ENSDARG00000010085
iron ion binding	cyp2k31	ZDB-GENE-091113-2	ENSDARG00000009874
iron ion binding	cyp7b1	ZDB-GENE-070912-293	ENSDARG00000008858
iron ion binding	fth1b	ZDB-GENE-040912-30	ENSDARG00000007975
iron ion binding	ndor1	ZDB-GENE-040426-1555	ENSDARG00000007429
iron ion binding	aco2	ZDB-GENE-030131-1390	ENSDARG00000007294
iron ion binding	abce1	ZDB-GENE-040426-1995	ENSDARG00000007216
iron ion binding	cyp20a1	ZDB-GENE-040426-2646	ENSDARG00000006040
iron ion binding	cyp4t8	ZDB-GENE-031219-3	ENSDARG00000004964
iron ion binding	rsad2	ZDB-GENE-050913-129	ENSDARG00000004952
iron ion binding	ppat	ZDB-GENE-041210-323	ENSDARG00000004517
iron ion binding	cyp46a1.4	ZDB-GENE-040426-1224	ENSDARG00000004262
iron ion binding	pank2	ZDB-GENE-070112-1952	ENSDARG00000003311
iron ion binding	miox	ZDB-GENE-050913-113	ENSDARG00000002764
iron ion binding	cyp11a1	ZDB-GENE-010306-1	ENSDARG00000002347
iron ion binding	tbxas1	ZDB-GENE-030131-8805	ENSDARG00000002249
isoprenoid binding	rbp3	ZDB-GENE-990415-132	NP_571526.2
isoprenoid binding	exorh	ZDB-GENE-991229-12	NP_571287.1
isoprenoid binding	si:ch211-119o8.7	ZDB-GENE-070912-18	NP_001108371.1
isoprenoid binding	hmgcrb	ZDB-GENE-051108-1	ENSDARG00000105206
isoprenoid binding	rbp4	ZDB-GENE-000210-19	ENSDARG00000101199
isoprenoid binding	mvda	ZDB-GENE-041114-127	ENSDARG00000099336
isoprenoid binding	irbpl	ZDB-GENE-070301-4	ENSDARG00000096519
isoprenoid binding	cyp26b1	ZDB-GENE-030131-2908	ENSDARG00000077121
isoprenoid binding	pmvk	ZDB-GENE-070410-91	ENSDARG00000070798
isoprenoid binding	rhol	ZDB-GENE-070424-6	ENSDARG00000070666
isoprenoid binding	opn5	ZDB-GENE-041001-179	ENSDARG00000070110
isoprenoid binding	cyp1b1	ZDB-GENE-030902-1	ENSDARG00000068934
isoprenoid binding	kdm1a	ZDB-GENE-030131-7828	ENSDARG00000060679
isoprenoid binding	apc	ZDB-GENE-031112-7	ENSDARG00000058868
isoprenoid binding	cyp26c1	ZDB-GENE-050714-2	ENSDARG00000056029
isoprenoid binding	opn3	ZDB-GENE-080227-16	ENSDARG00000052775
isoprenoid binding	hmgcra	ZDB-GENE-040401-2	ENSDARG00000052734
isoprenoid binding	stra6	ZDB-GENE-060616-252	ENSDARG00000051874
[truncated: 2,606 more rows]
